# Supplementary material for: Aortic disease in Marfan syndrome is caused by overactivation of sGC-PRKG signaling by NO
Source: Nat Commun. 2021 May 11;12:2628. doi: 10.1038/s41467-021-22933-3 (PMC8113458; doi:10.1038/s41467-021-22933-3)
Supplement: Supplementary file 4 — Supplementary Data 1 [file 41467_2021_22933_MOESM4_ESM.xlsx]

## Sheet: Supplementary_Data_1
	Supplementary Data 1
	Information about the nitrated peptide sequences identified in mouse plasma
	Protein (1)	Sequence (2)	Position (3)	cXcorr (4)	Abundance (5)	FC-(MF/WT) (6)	FC-(NO/WT) (7)	Non-mod (8)	Immonium (9)	Non-modified peptides (10)
	sp|P07724|ALBU_MOUSE Serum albumin OS=Mus musculus GN=Alb PE=1 SV=3	AELAKY*MCENQATISSK	Y287	0.261534	5	2.7185	2.25589	Yes	No	103
		LCAIPNLRENY*GELADCCTKQ	Y108	0.316118	3	-0.0516091	4.97083	Yes	Yes
		CCAEANPPACY*GTVLAEFQPLVEEPK	Y394	0.316658	76	0.226669	-0.132778	Yes	No
		ENPTTFMGHY*LHEVAR	Y162	0.431394	11	1.84879	1.501	Yes	Yes
		HPYFYAPELLYY*AEQY*NEILTQCCAEADKESCLTPK	Y181;Y185	0.376894	13	-1.13332	-0.960273	Yes	Yes
		GLVLIAFSQY*LQK	Y54	0.288063	3	-6.74069	-1.61893	Yes	Yes
		LPCVEDY*LSAILNRV	Y476	0.423584	53	3.55664	0.190077	Yes	Yes
		RPCFSALTVDETY*VPK	Y521	0.220187	2	-2.92903	0.626355	Yes	Yes
	sp|P09813|APOA2_MOUSE Apolipoprotein A-II OS=Mus musculus GN=Apoa2 PE=1 SV=2	QADGPDMQSLFTQY*FQSMTDYGK	Y37	0.306468	17	0.980221	1.3178	Yes	Yes	7
	sp|Q00896|A1AT3_MOUSE Alpha-1-antitrypsin 1-3 OS=Mus musculus GN=Serpina1c PE=1 SV=2	AVLTIDETGTEAAAVTVLLAVPY*SMPPILR	Y377	0.342474	82	4.39108	2.19175	Yes	Yes	28
	sp|Q00897|A1AT4_MOUSE Alpha-1-antitrypsin 1-4 OS=Mus musculus GN=Serpina1d PE=1 SV=1	AVLTIDETGTEAAAATVLQVATY*SMPPIVR	Y377	0.332587	10	0.269223	-1.59516	Yes	Yes	16
	sp|P06909|CFAH_MOUSE Complement factor H OS=Mus musculus GN=Cfh PE=1 SV=2	YECNKPLELFGQVEVMCENGIW*TEKPK	W1101	0.27096	4	-0.277964	0.474549	Yes	Yes	83
	sp|P01027|CO3_MOUSE Complement C3 OS=Mus musculus GN=C3 PE=1 SV=3	HLIVTPAGCGEQNMIGMTPTVIAVHY*LDQTEQWEK	Y1027	0.322218	35	0.110448	-2.74051	Yes	Yes	134
	sp|Q8K0E8|FIBB_MOUSE Fibrinogen beta chain OS=Mus musculus GN=Fgb PE=1 SV=1	KGGETSEMY*LIQPDTSIKPYR	Y245	0.342688	4	0.397375	0.540039	Yes	Yes	52
	sp|P28665|MUG1_MOUSE Murinoglobulin-1 OS=Mus musculus GN=Mug1 PE=1 SV=3	AVDQSVLLLKPESELSPSW*IY*NLPGMQQNK	W609;Y611	0.265047	25	1.80578	1.89618	Yes	Yes;Yes	103
		GGVDDEMTLSAY*ITMALLESSLPATHPVVSK	Y1106	0.344137	7	1.83986	0.072514	Yes	Yes
		LTAQPAPSPEDLTLSMSTIMW*LTK	W1239	0.220666	7	-0.79159	0.955219	Yes	Yes
		VNHKEEDSCSYFY*CMEER	Y425	0.293974	6	2.08837	4.89782	Yes	Yes
		VYDYYETDEMAFAEY*SSPCSTDK	Y1465	0.319301	19	3.51445	2.95743	Yes	No
		YMVLVPSQLY*TETPEK	Y40	0.232353	3	3.22852	2.1605	Yes	Yes
	sp|P20918|PLMN_MOUSE Plasminogen OS=Mus musculus GN=Plg PE=1 SV=3	CSETGGSVVELPTVSQEPSGPSDSETDCMY*GNGK	Y483	0.181394	6	0.6197	-1.05437	Yes	Yes	60
		YDYCNIPECEEECMY*CSGEK	Y187	0.176024	3	1.17746	0.835539	Yes	No
	sp|Q61838|PZP_MOUSE Pregnancy zone protein OS=Mus musculus GN=Pzp PE=1 SV=3	AMGVPMMGLDY*SDEINQVVEVR	Y729	0.259137	28	-1.6371	0.878068	Yes	Yes	101
		ENGCFQQSGY*LLNNAMK	Y1098	0.271324	3	-0.576766	3.5198	Yes	Yes
		EQTYNTLLCPQDTELQDNW*SLELPPNVVEGSAR	W943	0.289912	27	-1.30642	1.58285	Yes	Yes
		FCQEFQHY*PAMGGVAPQALAVAASGPGSSFR	Y695	0.27946	16	0.696281	3.57525	Yes	Yes
		GGVDDEVTLSAY*ITIALLEMPLPVTHSAVR	Y1117	0.212891	3	0.675036	0.171996	Yes	Yes
		LSPQSIY*NLLPGK	Y618	0.203213	8	0.939485	0.724658	Yes	Yes
		TVQGAFFGVPVY*KDHENCISGEDITHNGIVYTPK	Y636	0.252598	4	1.57542	-2.42561	Yes	No
		TVSW*AVTPKSLGEVNFTATAEALQSPELCGNK	W870	0.216813	6	-4.12008	0.0244665	No	Yes
	sp|Q921I1|TRFE_MOUSE Serotransferrin OS=Mus musculus GN=Tf PE=1 SV=1	IVNGEADAMTLDGGHAY*IAGQCGLVPVMAEY*Y*ESSNCAIPSQQGIFPK	Y415;Y429;Y430	0.312982	56	3.21537	1.54791	Yes	Yes	78
	sp|P21614|VTDB_MOUSE Vitamin D-binding protein OS=Mus musculus GN=Gc PE=1 SV=2	CCSINSPPLY*CSSQIDAEMIDTLQS	Y461	0.270502	4	0.2916	0.624234	Yes	Yes	44
		FEECCQENTPMNIFMCTY*FMPAAEPLQLPAIK	Y313	0.286829	17	-0.702757	1.50219	Yes	Yes
	tr|A0A075B6A3|A0A075B6A3_MOUSE Protein Igha (Fragment) OS=Mus musculus GN=Igha PE=1 SV=1	DITTVNFPPALASGGGY*TMSSQLTLPAVECPEGESVK	Y63	0.296502	4	-15.2345	0.292351	Yes	No	14
	tr|A0A087WSN6|A0A087WSN6_MOUSE Fibronectin OS=Mus musculus GN=Fn1 PE=1 SV=1	TASPDQTEMTIEGLQPTVEY*VVSVYAQNR	Y1607	0.196487	4	-0.479748	-1.93529	Yes	No	100
	tr|A0A0R4J0I1|A0A0R4J0I1_MOUSE MCG1051009 OS=Mus musculus GN=Serpina3k PE=1 SV=1	ISFDPQDTFESEFY*LDEK	Y231	0.207877	7	2.18173	1.55103	Yes	Yes	37
		ALYQT*EAFTADFQQPTEAK	Y149	0.180085	3	-0.901054	-0.862414	Yes	Yes
	tr|D3YXF5|D3YXF5_MOUSE Oxidation resistance protein 1 OS=Mus musculus GN=C7 PE=1 SV=2	DGFVQGEGTMVPVGQSVVY*ACDEGYSLIGDPVAR	Y597	0.235068	3	-0.329284	0.825329	Yes	No	41
	tr|E9Q8B5|E9Q8B5_MOUSE Protein Gm4788 OS=Mus musculus GN=Gm4788 PE=1 SV=1	CGPPPPIDNGDITSLSLPEYEPFSSVDY*QCQKYY*LLK	Y786;Y792	0.210985	3	1.46726	-0.105101	No	No	38
	tr|Q3UER8|Q3UER8_MOUSE Fibrinogen gamma chain OS=Mus musculus GN=Fgg PE=1 SV=1	AIQVYY*NPDQPPKPGMIDSATQK	Y93	0.234678	4	-2.86761	-2.6336	Yes	No	36
		QQFLVYCEIDGSGNGW*TVLQK	W216	0.286276	5	0.522433	1.36227	Yes	Yes
	tr|Q6S9I0|Q6S9I0_MOUSE Kng2 protein OS=Mus musculus GN=Kng2 PE=1 SV=1	DIPVDSPELKEVLGHSIAQLNTENDHPFY*FK	Y297	0.284904	6	-2.02351	1.18775	Yes	Yes	16
		EVLGHSIAQLNTENDHPFY*FK	Y297	0.236984	7	-1.26921	-1.17252	Yes	Yes
	(1) Protein name and Uniprot Accesion number
	(2) Nitrated peptide sequences, with the specific modification indicated as * for nitro and dinitro
	(3) Position of the modified amino acids in the protein sequence
	(4) Xcorr corrected : quality of identification as described in methods
	(5) PSMs (number of MS/MS spectra in which the nitro-peptide was positively identified with an FDR < 0.01)
	(6-7) Fold-changes Marfan/WT and NO-treated (NO) /WT
	(8) Yes, if the non-modified peptide form is also detected
	(9) Yes, if the immonium ion is detected in any MS/MS spectrum
	(10) Number of non-modified peptides with which the protein is identified

## Sheet: Additional_information_non_mod
Seq of all-non-modified peptides per protein
>sp|Q00896|A1AT3_MOUSE Alpha-1-antitrypsin 1-3 OS=Mus musculus GN=Serpina1c PE=1 SV=2
NHYQAEVFSVNFAESEEAKK
NHYQAEVFSVNFAESEEAK
KPFDPENTEEAEFHVDESTTVK
GDTHTQIIEGIQFNITQTSEADIHK
VINDFVEK
IFNNGADISGITEENAPIK
MQHIEQTISK
FIEEAK
KVINDFVEK
WKKPFDPENTEEAEFHVDESTTVK
ISISGEYNIK
FIEEAKNHYQAEVFSVNFAESEEAKK
DQSPASHEIATNIGDFAISIYR
IVEAVK
VVDPTH
AVITIDETGTEAAAVTVIIAVPYSMPPIIR
ISQAVHK
VINDFVEKGTQGK
SFQHIIQTINRPDSEIQISTGNGIFVNNDIK
FDHPFIFIIFEEHTQSPIFVGK
IDQDTVFAIANYIIFK
KIDQDTVFAIANYIIFK
IAQIHFPR
TIMSPIGITR
EIISKFIINR
RIAQIHFPR
IFNNGADISGITEENAPIKISQAVHK
IVEAVKK
>sp|Q00897|A1AT4_MOUSE Alpha-1-antitrypsin 1-4 OS=Mus musculus GN=Serpina1d PE=1 SV=1
SDAQIHIPR
DQSPASHEIATNIGDFAIR
QPFDPENTEEAEFHVDESTTVK
WKQPFDPENTEEAEFHVDESTTVK
RSDAQIHIPR
ISISGNYNIKTIMSPIGITRIFNNGADISGITEENAPIK
AVITIDETGTEAAAATVIQVATYSMPPIVR
IFNNGADISGITEENAPIKISK
EIISQFIINR
MQHIEQTINK
ISISGNYNIK
MQHIEQTINKEIISQFIINR
ISISGNYNIKTIMSPIGITR
EIISQFIINRR
AVHKAVITIDETGTEAAAATVIQVATYSMPPIVR
MQHIEQTINKEIISQFIINRR
>sp|P09813|APOA2_MOUSE Apolipoprotein A-II OS=Mus musculus GN=Apoa2 PE=1 SV=2
TSEIQSQAK
THEQITPIVR
QADGPDMQSIFTQYFQSMTDYGK
RQADGPDMQSIFTQYFQSMTDYGK
QADGPDMQSIFTQYFQSMTDYGKDIMEK
AYFEKTHEQITPIVR
TSEIQSQAKAYFEKTHEQITPIVR
>sp|P01027|CO3_MOUSE Complement C3 OS=Mus musculus GN=C3 PE=1 SV=3
QCEEIGAFTESMVVYGCPN
VEPTETFYYIDDPNGIEVSIIAK
IESEETIVIEAHDAQGDIPVTVTVQDFIK
IIIQGSPVVQMAEDAVDGER
TEITNIEIIDDFDEYTMTIQQVIK
TVITGASGHIR
VSIRPAPETAK
IGQGGVQK
TMEAHPYSTMHNSNNYIHISVSR
AFYEHAPK
ISINTPNSR
SVQIMER
AITQDDGVAK
ISHTEEDCITFK
ININVR
FYHPEKDDGMISK
TVAIHTIDPEK
RQEAIEIIK
VIVVTQGSNAK
AFIDCCNHITK
CAEENCFMQQSQEK
SEETKQNEAFSITAK
IITQGENCIK
SGSDEVQAGQQR
QNEAFSITAK
QKPDGVFQEDGPVIHQEMIGGFR
ACEPGVDYVYK
DFDSVPPVVR
DINMDVSFHIPSR
DSCIGTIVVK
IEEPYIGK
MEIKPGDNINVNFHIR
VYSYYNIEESCTR
DICEGQVNSIPGSINK
GICVADPYEIR
QEAIEIIK
DTWVEHWPEAEECQDQK
VDVPAADISDQVPDTDSETR
VVIEDGVGDAVITR
DIEIIASGVDR
EYVIPSFEVR
QIFSAEFEVK
IWDVVEK
EVVADSVWVDVK
YVTVVANFGETVVEK
VMQDFFIDIR
SEIEEDIIPEEDIISR
NTIIIYIEK
EFNSDKEGHK
DNHIAPGQQTTIR
NVDGTAFVIFGVQDGDK
NEQVEIR
AGQYTDK
ADIGCTPGSGK
IGQQEVEVK
TDPGHEAK
IEGNQGAR
CCEDGMR
TSQGIQTEQR
DTIPESR
NVDGTAFVIFGVQDGDKK
HIIVTPAGCGEQNMIGMTPTVIAVHYIDQTEQWEK
DSITTWEIIAVSISDK
EPGQDIVVISIPITPEFIPSFR
YIGDVDATMSIIDISMMTGFAPDTK
EADVSITAFVIIAIQEAR
FYHPEK
QPITITVR
KGICVADPYEIR
VGIVAVDK
VIMEGVRPSNADAIVGK
GYTQQIAFK
QEAIEIIKK
TIYTPGSTVIYR
AAVFNHFISDGVK
NTMFIEICTK
TVVIIIETPDGIPVK
SHFPQSWIWTIEEIKEPEKNGISTK
IFTVDNNIIPVGK
SHFPQSWIWTIEEIKEPEK
NYAGVFMDAGIAFK
DSITTWEIIAVSISDKK
FFKPAMPFDIMVFVTNPDGSPASK
YIMWGISSDIWGEKPNTSYIIGK
AVMVSFQSGYIFIQTDK
DIISSNNQHGIIPISWNIPEIVNMGQWK
YYGGGYGSTQATFMVFQAIAQYQTDVPDHK
VFSIAANIIAIDSHVICGAVK
GRGTISVVAVYHAK
FISHIK
KGYTQQIAFK
KVIMEGVRPSNADAIVGK
VEIIHNPAFCSMATAK
IPYSVVR
GTISVVAVYHAK
YFQTIK
AVIFNYR
AAVFNHFISDGVKK
GVFVINK
VHQYFNVGIIQPGSVK
YYTYIVMNK
VMNIFIK
SGIPIVTSPYQIHFTK
TVVIIIETPDGIPVKR
IIWENGNIIR
WIIIEK
SSVAVPYVIVPIK
IVAYYTIIGASGQR
SHFPQSWIWTIEEIK
KFISHIK
ISIAHSITR
ICHSEMCR
SSATTFR
IESEETIVIEAHDAQGDIPVTVTVQDFIKR
AVIFNYREQEEIK
VGIVAVDKGVFVINK
EFNSDKEGHKYVTVVANFGETVVEK
VVIEDGVGDAVITRK
VRVEIIHNPAFCSMATAK
EVVADSVWVDVKDSCIGTIVVK
IDKACEPGVDYVYK
VGIVAVDKGVFVINKK
QVREPGQDIVVISIPITPEFIPSFR
IIIQGSPVVQMAEDAVDGERIK
TVAIHTIDPEKIGQGGVQKVDVPAADISDQVPDTDSETR
IGQGGVQKVDVPAADISDQVPDTDSETR
TVAIHTIDPEKIGQGGVQK
SSVAVPYVIVPIKIGQQEVEVK
RQEAIEIIKK
IPYSVVRNEQVEIR
EQEEIK
KPEEAKNTMFIEICTK
GVFVINKK
VEIIHNPAFCSMATAKNR
>sp|P06909|CFAH_MOUSE Complement factor H OS=Mus musculus GN=Cfh PE=1 SV=2
VVYTCDDGYQIIGEIDYR
IVSGAAETDQEYYFGQVVR
ISVICQDNYITQDSEEMVCK
ECGADGWINDIPICEVVK
KVEYSHGEVVK
TGEQVTFR
VEYSHGEVVK
EIHCSENGIWSNEKPR
WSDPPK
ERGDAVCTGSGWSSQPFCEEKR
FECNSGFK
CVEIICTPPR
VGDIIEFSCHSGHR
TDCDVIPTVK
ERGDAVCTGSGWSSQPFCEEK
IYSHSGEDIEFGCK
GDAVCTGSGWSSQPFCEEKR
VENGDGINVKPVYK
SCDMPVFENSITK
CTAQGWEPEVPCVR
GDAVCTGSGWSSQPFCEEK
CVFHYVENGDSAYWEK
TSCPPPPQIPNTQVIETTVK
GSITCTYYGWSDTPSCYER
SDDEIRYECNYGFYPVTGSTVSK
GQVASCAPPIEIINGEINGAK
VQCYNGYSIQNGQDTMTCTENGWSPPPK
CDNGFSPPSGYSWDYIR
ENSEIISGSWSEQIYPEGTQATYK
INDKIDYECIVGFENEYK
IQCVDGNWTTIPVCIEEER
IDYECIVGFENEYK
CGPPPPIDNGDITSISIPVYEPISSVEYQCQK
CVATDQIEK
TCGDIPEIEHGSAK
WDPEPNCTSK
YIHGDR
CIPVTEIENGR
SDDEIR
IPEENR
QGYVTNTGEISGSITCIQNGWSPQPSCIK
SICINGK
STGIEAIKPK
IPCSQPPTIEHGSINIPR
CSPPYIINGIYTPHR
KCVFHYVENGDSAYWEK
YECNYGFYPVTGSTVSK
WSEPPTCIHACVIPENIMESHNIIIK
YECNKPIEIFGQVEVMCENGIWTEKPK
TCSASDIHIDNGFISESSSIYAINR
HGYVPK
IAVGSQFEFGAK
WVASNPSR
KKPCGHPGDTPFGSFR
KPCGHPGDTPFGSFR
WQSIPR
VYVQGQSIK
TIGTIVK
ITCYMGK
WTQIPK
WIGQPVCK
CTIKPCEFPQFK
CTPTGWIPVPR
IYYEESIRPNFPVSIGNK
VGPDSVQCYHFGWSPGFPTCK
ECSVPTIDR
ISVICQDNYITQDSEEMVCKDGR
RDSIESSSHEHGTTFSYVCDDGFRIPEENR
DSIESSSHEHGTTFSYVCDDGFR
VRYECNKPIEIFGQVEVMCENGIWTEKPK
DSIESSSHEHGTTFSYVCDDGFRIPEENR
VVYTCDDGYQIIGEIDYRECGADGWINDIPICEVVK
YIDGEKISVICQDNYITQDSEEMVCK
YIDGEKISVICQDNYITQDSEEMVCKDGR
RDSIESSSHEHGTTFSYVCDDGFR
FECNSGFKIEGHK
VENGDGINVKPVYKENER
YRVGDIIEFSCHSGHR
INDKIDYECIVGFENEYKHTK
CVEIICTPPRVENGDGINVKPVYKENER
RCSPPYIINGIYTPHR
CIKTDCDVIPTVK
CVEIICTPPRVENGDGINVKPVYK
>sp|Q8K0E8|FIBB_MOUSE Fibrinogen beta chain OS=Mus musculus GN=Fgb PE=1 SV=1
MGPTEIIIEMEDWK
IYIDETVNDNIPINIR
ECEEIIR
QDGSVDFGR
ISQITR
YQVSVNK
AHYGGFTVQNEASK
VYCDMK
KEEPPSIRPAPPPISGGGYR
KGFGNIATNEDAK
GFGNIATNEDAKK
EEPPSIRPAPPPISGGGYR
GFGNIATNEDAK
TENGGWTVIQNR
GGETSEMYIIQPDTSIKPYR
TMTIHNGMFFSTYDR
KGGETSEMYIIQPDTSIKPYR
HGTDDGVVWMNWK
EDGGGWWYNR
IESDISAQMEYCR
RPPDAGGCIHADTDMGVICPTGCTIQQTIINQERPIK
TMTIHNGMFFSTYDRDNDGWVTTDPR
YCGIPGEYWIGNDK
ENENVINEYSSIIEDQR
MGPTEIIIEMEDWKGDK
DNDGWVTTDPR
ATANQK
SSIAEINNNIQSVSDTSSVTFQYITIIK
RKEEPPSIRPAPPPISGGGYR
TPCTVSCNIPVVSGK
KYCGIPGEYWIGNDK
YCGIPGEYWIGNDKISQITR
KGFGNIATNEDAKK
KWDPYKK
KWDPYK
GSWYSMR
IRPFFPQQ
YYWGGIYSWDMSK
IQKIESDISAQMEYCR
QAQVKENENVINEYSSIIEDQR
KYCGIPGEYWIGNDKISQITR
TPCTVSCNIPVVSGKECEEIIR
MGPTEIIIEMEDWKGDKVK
TPCTVSCNIPVVSGKECEEIIRK
KQAQVKENENVINEYSSIIEDQR
SIIEDIR
AHYGGFTVQNEASKYQVSVNK
GTAGNAIMDGASQIVGENR
DNDGWVTTDPRK
QCSKEDGGGWWYNR
QDGSVDFGRK
VYCDMKTENGGWTVIQNR
>tr|Q3UER8|Q3UER8_MOUSE Fibrinogen gamma chain OS=Mus musculus GN=Fgg PE=1 SV=1
FGSFCPTTCGIADFISSYQTDVDNDIR
SSTTNGFDDGIIWATWK
QQFIVYCEIDGSGNGWTVIQK
KMVEEIVKYEAIIITHETSIR
YIQEIYNSNNQK
EGFGHISPTGTTEFWIGNEK
VAQIEAQCQEPCKDSVQIHDTTGKDCQEIANK
MVEEIVKYEAIIITHETSIR
VAQIEAQCQEPCK
AKQQFIVYCEIDGSGNGWTVIQK
IHIISMQSTIPYAIR
YEAIIITHETSIR
VAQIEAQCQEPCKDSVQIHDTTGK
ESGIYFIRPIK
TSTADYAMFR
KMVEEIVK
IDGSIDFK
AIQVYYNPDQPPKPGMIDSATQK
TIEDIIFR
NWIQYK
IDGSIDFKK
ITYAYFIGGDAGDAFDGYDFGDDPSDK
DNCCIIDER
FEGNCAEQDGSGWWMNK
DSVQIHDTTGKDCQEIANK
RIDGSIDFK
ISIGEGQQHHMGGSK
RIDGSIDFKK
ESGIYFIRPIKAK
DCQEIANK
MVEEIVK
CHAGHINGVYHQGGTYSK
VGPESDKYR
FFTSHNGMQFSTWDNDNDKFEGNCAEQDGSGWWMNK
IQIKDWNGR
QVSVDHEVEIEY
>tr|A0A087WSN6|A0A087WSN6_MOUSE Fibronectin OS=Mus musculus GN=Fn1 PE=1 SV=1
NGESQPIVQTAVTTIPAPTNIK
EINISPDSSSVIVSGIMVATK
NIQPGSEYTVTIVAVK
YSFCTDHAVIVQTR
YIVNVYQISEEGK
GVTYNIIVEAIQNQR
EESPPIIGQQATVSDIPR
NTFAEITGISPGVTYIFK
WCGTTQNYDADQK
SSPVIIDASTAIDAPSNIR
TFYQIGDSWEK
TKTETITGFQVDAIPANGQTPVQR
GITPGVIYEGQIISIQQYGHR
DIEVIASTPTSIIISWEPPAVSVR
ESAPISDTVVPAVPPPTDIR
SDNVPPPTDIQFVEITDVK
DTITSRPAQGVITTIENVSPPR
ITYGETGGNSPVQEFTVPGSK
TGIDSPTGFDSSDITANSFTVHWVAPR
NSITITNINPGTEYVVSIIAVNGR
EVTSDSGSIVVSGITPGVEYTYTIQVIR
YEVSVYAIK
GIGEWHCQPIQTYPGTTGPVQVIITETPSQPNSHPIQWNAPEPSHITK
TEIDKPSQMQVTDVQDNSISVR
TASPDQTEMTIEGIQPTVEYVVSVYAQNR
FITTTPNSIIVSWQAPR
KTDEIPQIVTIPHPNIHGPEIIDVPSTVQK
QKTGIDSPTGFDSSDITANSFTVHWVAPR
TYIGNAIVCTCYGGSR
SYTITGIQPGTDYK
DDKESAPISDTVVPAVPPPTDIR
VREEVVTVGNAVSEGINQPTDDSCFDPYTVSHYAIGEEWER
EYIGAICSCTCFGGQR
STATINNIKPGADYTITIYAVTGR
QSIIISTSQTTAPDAPPDPTVDQVDDTSIVVR
FSQVTPTSFTAQWIAPSVQITGYR
VVTPISPPTNIHIEANPDTGVITVSWER
GFNCESKPEPEETCFDKYTGNTYK
TAIYQPQTHPQPAPYGHCVTDSGVVYSVGMQWIK
VEYEISEEGDEPQYIDIPSTATSVNIPDIIPGRK
FGFCPMAAHEEICTTNEGVMYR
DSMIWDCTCIGAGR
VTDATETTITISWR
TVIVTWTPPR
YEVSVYAIKDTITSRPAQGVITTIENVSPPR
ATGVFTTIQPIR
YSPVKNEEDVAEISISPSDNAVVITNIIPGTEYIVSVSSVYEQHESIPIR
TFYSCTTEGR
QYNVGPIASK
TDEIPQIVTIPHPNIHGPEIIDVPSTVQK
IRPRPYIPNVDEEVQIGHVPR
VTIMWTPPDSVVSGYR
WKEATIPGHINSYTIK
GNIIQCVCTGNGR
QDGHIWCSTTSNYEQDQK
VEYEISEEGDEPQYIDIPSTATSVNIPDIIPGR
EATIPGHINSYTIK
ESNPITAQQTTK
DTITSRPAQGVITTIENVSPPRR
GEWACIPYSQIR
GEWTCKPIAEK
VTWAPPPSIEITNIIVR
TPFITNPGYDTENGIQIPGTTHQQPSVGQQMIFEEHGFR
WKCDPIDQCQDSETR
EEVVTVGNAVSEGINQPTDDSCFDPYTVSHYAIGEEWER
FTNIGPDTMR
VEVIPVSIPGEHGQR
NSITITNINPGTEYVVSIIAVNGREESPPIIGQQATVSDIPR
ITCQCIGFGSGHFR
TYHVGEQWQK
VTIMWTPPDSVVSGYRVEVIPVSIPGEHGQR
WIPSTSPVTGYR
HAIQSASAGSGSFTDVR
GFNCESKPEPEETCFDK
IGDQWDK
IGDTWSK
TPFITNPGYDTENGIQIPGTTHQQPSVGQQMIFEEHGFRR
TETITGFQVDAIPANGQTPVQR
GGNSNGAICHFPFIYNNR
ITGYIIK
STTPDITGYR
VGDTYERPKDSMIWDCTCIGAGR
RPHETGGYMIECICIGNGK
YTGNTYK
APITGYIIR
CDPHEATCYDDGKTYHVGEQWQK
IGDQWDKQHDIGHMMR
EVVPRPRPGVTEATITGIEPGTEYTIYVIAIK
GDSPASSKPVSINYK
CTCVGNGRGEWACIPYSQIR
YQCYCYGR
GEFKCDPHEATCYDDGK
IHIYTINDNAR
WCHDNGVNYK
MSCTCIGNGK
GNIIQCVCTGNGRGEWK
MSCTCIGNGKGEFK
HYQINQQWER
WSRPQAPITGYR
SIPPYNTEVTETTIVITWTPAPR
>tr|Q6S9I0|Q6S9I0_MOUSE Kng2 protein OS=Mus musculus GN=Kng2 PE=1 SV=1
AGAEPAPER
DSEEAATGECTATMGK
GDCVAIPNGDGGECR
ESNTEITEDCEIK
QAESSQVK
EVIGHSIAQINTENDHPFYFK
ATSQVVAGTNYVIEFIAR
GPIVTEEYHCASCVHPISADNPDIEPVIK
DIPVDSPEIKEVIGHSIAQINTENDHPFYFK
GNAFIDTDNKIEDFTQSCDIHPGDDIVEAIPKPCPGCPR
KATSQVVAGTNYVIEFIAR
ESNTEITEDCEIKHIGQSIDCNANVYMRPWENK
GIAWQDCDFKDSEEAATGECTATMGK
IQSGNQFVIYR
FFIVTQTCK
MDGSATFYSFNYQIK
>sp|P28665|MUG1_MOUSE Murinoglobulin-1 OS=Mus musculus GN=Mug1 PE=1 SV=3
ISEDQEDCIIYSSWIAEK
VYDYYETDEMAFAEYSSPCSTDK
QQNSNGGFSSTQDTVVAIDAISK
ESGEKEEHSFTVMEFVIPR
ISSSDEEDFIYVDIK
MIIYTIIPDGEVIADSVNFEIEK
FQVENSNR
VNHKEEDSCSYFYCMEER
RPEEPPRKDPSSNDPITETIR
VVSMDK
FSTSQSIPASQTR
ETETGCR
DGSYSAFGDQNGER
KDPSSNDPITETIRK
KDPSSNDPITETIR
SEHHIYKPQASSAEVEMNAYVVIAR
SIDEEAIKENNSIHWK
HTNIVPHGTEK
VIIVEPEGIK
VPNAMSVNDEVISVTACGK
QEHTFSSIFCASDAEISEK
EEHSFTVMEFVIPR
VYDYYETDEMAFAEYSSPCSTDKQNV
NIFDEIVIDK
KDTVVK
TENGIK
GPTHEFSK
HKDGSYSAFGDQNGER
RDEIIK
EEDSCSYFYCMEER
SIDEEAIK
ADSHFR
DPSSNDPITETIR
TIEQER
EVNSQIDNNGCSTQEVNITEIQSK
SFAQAR
YVEDMGITAFTNIMIK
GGVDDEMTISAYITMAIIESSIPATHPVVSK
IIIQQVAIPDIPGDYTISVSGEGCVYAQTMIR
ATVMNYIPTSMQMSVQIEASPDFTAVPVGDDQDSYCISANGR
FVPSSR
YTYGKPVPGHVK
ENNSIHWK
YNMHIEK
KSEHHIYKPQASSAEVEMNAYVVIAR
ESVVFVQTDKPVYKPGQSVK
GEAFMIK
FNVDIK
IVDIKGDPIPNEK
YMVIVPSQIYTETPEK
IQVTASPQSICGIR
QMSFSIAAEPIQGPYK
AISCIESSWK
KNIFDEIVIDK
MIRPINEIIPIAYIEDPKK
VIIVEPEGIKQEHTFSSIFCASDAEISEK
MIRPINEIIPIAYIEDPK
FAIEIPVEFSMVPMAK
AVDQSVIIIKPESEISPSWIYNIPGMQQNK
HTNIVPHGTEKDVYR
QISAFAIWVQTVPITCNNPK
DIFQCVSFIIPR
TTIVTIQSTGSFSQK
IPIICFDYGMVPISAPR
ITAQPAPSPEDITISMSTIMWITK
VEFDIAFTPEISWSIR
KAVIVK
HTSSWIVTPK
SSGSIFNNAMK
YGAVTFSR
NIQPAIVK
AHFSVMGDIISSAIR
HVAYAVYSISK
AIGFIR
HGIPFFVK
MSIVIPPTVVK
MISGFIPIKPTVK
AIMAYAFAIAGNQNK
NTQNIIHMPYGCGEQNMVIFAPNIYVIK
SYIYIDTETSSIIPCNQIHTVQAHFIIK
EGNTWITAFVIK
AFIFIDESHITHAFTWISQK
GDPIPNEK
GDIGVIK
NKESVVFVQTDKPVYKPGQSVK
IEHVSR
DNGCFR
KNIFDEIVIDKDIFQCVSFIIPR
AQEISYTSATTTDQHGIAEFSIDTTCISGSSIHIK
ISSSDEEDFIYVDIKGPTHEFSK
FNVDIKVPNAMSVNDEVISVTACGK
SQKTTIVTIQSTGSFSQKFQVENSNR
GKFAIEIPVEFSMVPMAK
AIMAYAFAIAGNQNKRDEIIK
AIMAYAFAIAGNQNKR
SQKTTIVTIQSTGSFSQK
DGSYSAFGDQNGEREGNTWITAFVIK
EGNTWITAFVIKSFAQAR
ISSSDEEDFIYVDIKGPTHEFSKR
HKDGSYSAFGDQNGEREGNTWITAFVIK
DPSSNDPITETIRK
DIKTENGIK
SRKSEHHIYKPQASSAEVEMNAYVVIAR
>tr|D3YXF5|D3YXF5_MOUSE Oxidation resistance protein 1 OS=Mus musculus GN=C7 PE=1 SV=2
DGFVQGEGTMVPVGQSVVYACDEGYSIIGDPVAR
GGDSGFVADISFIDIDNPAGNK
ETGFQSDQDNACSSADFQFIFTSSADQR
ICVEVNGK
MPYECGSSIDVCAR
SVAVYGQYGGYPCEGSAFETQSCKPER
GQSISITAIKPCAEEAAQ
EASECQTAGYR
IIDQYGTHYIQSGSIGGEYR
EISHIPTIYDYSAYR
CGEDIQWIVGEMHCQK
ICVEVNGKEETMSECEAGIIR
NTYGHGSAKEEIDTK
GCPTEEGCGDR
EETMSECEAGIIR
CFSGQCISK
HTSTEQNTFYSWK
EFCISPPAIK
IIVVQNTVEVAQFTNNNPEFIQVAEPFWK
YSSWAGSVTR
IIEPHCFHSSIAPK
IPQVIK
VCGACPIWSK
IACVIPGEMNGMQSHPQKPFYMVGEK
VIFYVDSGSAK
VTISCVGGMSIEGPSTIICGSSIK
IISITICK
ISGNIISYTFQVK
SCIGETTESK
QCEDQDIEK
WSPEIK
IAPIYEIVK
EKIAPIYEIVK
ESCTIPSPAEK
RSVAVYGQYGGYPCEGSAFETQSCKPER
GGDSGFVADISFIDIDNPAGNKQR
RIIDQYGTHYIQSGSIGGEYR
SCIGETTESKQCEDQDIEKIR
KVFSGDGKDFYR
EISHIPTIYDYSAYRR
VFSGDGKDFYR
>sp|P20918|PLMN_MOUSE Plasminogen OS=Mus musculus GN=Plg PE=1 SV=3
GTSSTTITGK
VEYINNR
GTVSVTVSGK
TAVTAAGTPCQGWAAQEPHR
TPENFPCK
RWEYCDIPR
VYISECK
VIIGAHEEYIR
QIAAGGVSDCIAK
TMSGIDCQAWDSQSPHAHGYIPAK
NPDNDEQGPWCYTTDPDKR
NPDGDVNGPWCYTTNPR
NPDGDKGPWCYTTDPSVR
EAQIPVIENK
CTTPPPPPSPTYQCIK
NPDGEPRPWCFTTDPTK
WEYCDIPR
TPENFPDAGIEMNYCR
GIDVQEISVAK
NPDGETAPWCYTTDSQIR
DVIIFEK
FVDWIER
WEYCEIPSCESSASPDQSDSSVPPEEQTPVVQECYQSDGQSYR
STEICAGQIAGGVDSCQGDSGGPIVCFEK
CEGETDFVCR
EQQCVIMAENSK
YDYCNIPECEEECMYCSGEK
CSETGGSVVEIPTVSQEPSGPSDSETDCMYGNGK
RYDYCNIPECEEECMYCSGEK
NPDNDEQGPWCYTTDPDK
YDYCNIPECEEECMYCSGEKYEGK
CSETGGSVVEIPTVSQEPSGPSDSETDCMYGNGKDYR
TSSIIR
RVYISECK
KQIAAGGVSDCIAK
NPDGEPRPWCFTTDPTKR
GPWCYTTDPSVR
IKEAQIPVIENK
WEYCNIK
MRDVIIFEK
WGATFPHVPNYSPSTHPNEGIEENYCR
VIPACIPSPNYMVADR
KIYDYCDIPICASASSFECGKPQVEPK
IYDYCDIPICASASSFECGKPQVEPK
HSIFTPQTNPR
TICYITGWGETQGTFGAGR
CQSWAAMFPHR
VVGGCVANPHSWPWQISIR
FTGQHFCGGTIIAPEWVITAAHCIEK
SFQYHSK
NIEENYCR
SGVACQK
STEICAGQIAGGVDSCQGDSGGPIVCFEKDK
NIEENYCRNPDGETAPWCYTTDSQIR
TMSGIDCQAWDSQSPHAHGYIPAKFPSK
IIIEPNNRDIAIIK
DKYIIQGVTSWGIGCARPNKPGVYVR
DIAIIK
IIIEPNNR
WEYCNIKR
>sp|Q61838|PZP_MOUSE Pregnancy zone protein OS=Mus musculus GN=Pzp PE=1 SV=3
AMGVPMMGIDYSDEINQVVEVR
EQTYNTIICPQDTEIQDNWSIEIPPNVVEGSAR
EVIVTIESSGTFSK
IKEEGTGIEITGIGSCEIANAISK
EEGTGIEITGIGSCEIANAISK
VYDYYETDEFTVEEYSAPFSDGSEQGNA
KIQDQPNIQR
QKGHDMKIEVEAK
GHDMKIEVEAK
STCHNQNSMSICEEFSQQADDK
KIEHSFEVK
DHENCISGEDITHNGIVYTPK
EEDSIHWQRPGDVQK
IEHSFEVK
DAVKEEDSIHWQRPGDVQK
DISSSDISTASK
SEIIESINK
RSEIIESINK
EYVIPK
IITDQAVDK
STCHNQNSMSICEEFSQQADDKGCFR
ENGCFQQSGYIINNAMK
RSEIIESINKDAVK
QKENGCFQQSGYIINNAMK
IIIQEVR
SVIVEPEGIEK
IHYIINEDIMKNEK
TFHVNSGNR
IHYIINEDIMK
TEVNTNHVIIYIEK
YNIIPVADGK
SEIIESINKDAVK
VPDTITEWK
VDIEISPDFIAVPVGGHENSHCICGNER
SIGEVNFTATAEAIQSPEICGNK
SVIVEPEGIEKEQTYNTIICPQDTEIQDNWSIEIPPNVVEGSAR
IQDQPNIQR
IEVEAK
NAIFCIETAWASISQSQESHVYTK
GGVDDEVTISAYITIAIIEMPIPVTHSAVR
YGAATFTR
ATVINYMSHCIQIR
GSGSGCVYIQTSIK
ITEVPAIVHK
AFAQAQSHIFIEK
QQNSHGGFSSTQDTVVAIQAISK
FEVIIK
IPDIPGNYVTK
AINYIISGYQR
SQKEVIVTIESSGTFSK
VNISFPSAQSIPASDTHIK
TVQGAFFGVPVYKDHENCISGEDITHNGIVYTPK
VNTNYRPGIPFSGQVIIVDEK
HSIGDNDAHSIFQSVGINIFTNSK
DITFYYIIK
ITNQTIGFSFAVEQDIPVK
AAPISICAITAVDQSVIIIKPEAK
TMAFIEEEIPITACGVYTYGKPVPGIVTIR
ISPQSIYNIIPGK
AIIAYAFAIAGNK
KYFPETWIWDIVPIDVSGDGEIAVK
APFAIQVNTIPINFDK
TVQGAFFGVPVYK
NIKPAPIK
VVVTYK
KTVSWAVTPK
MVSGFIPMKPSVK
AISFYQPR
TVSWAVTPK
AESPVFVQTDKPIYKPGQIVK
THITNAFNWISMK
FCQEFQHYPAMGGVAPQAIAVAASGPGSSFR
GSIFNIGSHVISIEQGNMK
ARGSIFNIGSHVISIEQGNMK
NEKDITFYYIIK
GKPIPNK
KSIQIIK
AIIAYAFAIAGNKAK
APFAIQVNTIPINFDKAGDHR
VKAAPISICAITAVDQSVIIIKPEAK
APSAEVEMTAYVIIAYITSESSRPTR
SEIIESINKDAVKEEDSIHWQRPGDVQK
IHYIINEDIMKNEKDITFYYIIK
IEHSFEVKEYVIPK
EYVIPKFEVIIK
QINYQHSDGSYSTFGNHGGGNTPGNTWITAFVIK
IPDIPGNYVTKGSGSGCVYIQTSIK
ITEVPAIVHKDTVVK
YNIIPVADGKAPFAIQVNTIPINFDK
GSGSGCVYIQTSIKYNIIPVADGK
GEAFTIKATVINYMSHCIQIR
GEAFTIK
AESPVFVQTDKPIYKPGQIVKFR
IPDIPGNYVTKGSGSGCVYIQTSIKYNIIPVADGK
VDIEISPDFIAVPVGGHENSHCICGNERK
IITDQAVDKDSFYCSPFTISGSPIPYTFITVEIK
KIEHSFEVKEYVIPK
SIQIIK
NEKDITFYYIIKAR
AMGVPMMGIDYSDEINQVVEVRETVRK
INVSYTGERPSSNMVIVDVK
>tr|E9Q8B5|E9Q8B5_MOUSE Protein Gm4788 OS=Mus musculus GN=Gm4788 PE=1 SV=1
RVEYSHGEVVGYDCKPR
SCERPVFENSVTK
VEYSHGEVVGYDCKPR
STDIEAIKPK
DKQEYEHSICINGK
RKSIEFSSHEHGTTFSYVCDDGFR
NIYSHSGEDIEFECK
CTVQGWEPEVPCVR
ISVICQDNYITQDPEEMMCK
CVFHYVENGQSAYWEK
IPEENGVACYMGK
CISGTINYPICE
VGDIIEFSCR
AGQVASCAQPPEIPNGEINGAK
INDKIDYECIIGYENEYK
IDYECIIGYENEYK
IQCVDGMWTTIPVCVEEER
TCSVSDIEIENGFFSESFR
TDCDIIPTIENAIIR
TGEQVTVR
CDNGFSPPSGIFWDYIR
IPCSQPPTIEHGSIK
SCEFPQFK
ISCPPPPQIPNTQVIETTVK
QGYVTNTGETSGSITCIQNGWSPQPSCIK
CGPPPPIDNGDITSISIPEYEPFSSVDYQCQKYYIIK
IYVQGQSIK
WQSIPHCIEK
KISCPPPPQIPNTQVIETTVK
VGPDSVQCYHFGWSPSFPTCK
IYYEEIIRPNFPVSIGNK
GSITCTYYGWSDTPSCYEIECSVPIIDR
WSEPPTCIHACIIPENIMEAR
GSITCTYYGWSDTPSCYEIECSVPIIDRK
YIDGEKISVICQDNYITQDPEEMMCK
TCGDIPEIEHGSVK
KCVFHYVENGQSAYWEK
ISVICQDNYITQDPEEMMCKDGR
>tr|A0A075B6A3|A0A075B6A3_MOUSE Protein Igha (Fragment) OS=Mus musculus GN=Igha PE=1 SV=1
AVQNSCGCYSVSSVIPGCAER
KAVQNSCGCYSVSSVIPGCAER
NPEGAVFTWEPSTGK
EPGEGATTYIVTSVIR
CTVTHPESDTITGTIAK
NPEGAVFTWEPSTGKDAVQK
WIHGNEEISPESYIVFEPIKEPGEGATTYIVTSVIR
DITTVNFPPAIASGGGYTMSSQITIPAVECPEGESVK
VSAEIWK
QGDQYSCMVGHEAIPMNFTQK
NPTIYPITIPR
NPEGAVFTWEPSTGKDAVQKK
WIHGNEEISPESYIVFEPIK
ITVNTFPPQVHIIPPPSEEIAINEIVSITCIVR
>tr|A0A0R4J0I1|A0A0R4J0I1_MOUSE MCG1051009 OS=Mus musculus GN=Serpina3k PE=1 SV=1
FSIASDYRIEEDVIPEMGIK
EVFTEQADISGITEAK
FSIASDYR
EVFTEQADISGITEAKK
TIFSSQIEEINIPK
KTIFSSQIEEINIPK
DIQIIAEFHEK
AIYQTEAFTADFQQPTEAK
AVIDVAETGTEAAAATGVIGGIRK
DEEISCSVIEIK
AVIDVAETGTEAAAATGVIGGIR
IEEDVIPEMGIK
NIINDYVSNQTQGMIK
ISFDPQDTFESEFYIDEKR
YTGNASAIIIIPDQGR
MQQVEASIQPETIRK
TMEEIIEGIK
HFRDEEISCSVIEIK
NQDKNIVFSPISISAAIAIVSIGAK
MQQVEASIQPETIR
ISFDPQDTFESEFYIDEK
NIVFSPISISAAIAIVSIGAK
GKTMEEIIEGIK
WKISFDPQDTFESEFYIDEKR
KISVSQVVHK
FSIASDYRIEEDVIPEMGIKEVFTEQADISGITEAK
WKISFDPQDTFESEFYIDEK
GKWKISFDPQDTFESEFYIDEK
KIISEIDDGTIMVIVNYIYFK
AVIPAVCFNRPFIIVIYHTSAQSIIFMAK
IAIKNQDKNIVFSPISISAAIAIVSIGAK
NIINDYVSNQTQGMIKK
IISEIDDGTIMVIVNYIYFK
IEEDVIPEMGIKEVFTEQADISGITEAK
KAVIPAVCFNRPFIIVIYHTSAQSIIFMAK
ISVSQVVHK
FNITETPEADIHQGFGNIIQSISQPEDQDQINIGNAMFIEK
>sp|Q921I1|TRFE_MOUSE Serotransferrin OS=Mus musculus GN=Tf PE=1 SV=1
CDEWSIISEGKIECESAETTEDCIEK
TKCDEWSIISEGKIECESAETTEDCIEK
HQTVIDNTEGK
EDIIWEIIK
FDEFFSQGCAPGYEK
VAQEHFGK
YIGAEYMQSVGNMR
TVIPPDGPR
WCAVSEHENTK
DFASCHIAQAPNHVVVSR
KTSYPDCIK
IPEGTTPEK
TSYPDCIK
NQQEGVCPEGSIDNSPVK
KPVDQYEDCYIAR
CAPNNKEEYNGYTGAFR
GDVAFVK
DGGGDVAFVK
EEYNGYTGAFR
HQTVIDNTEGKNPAEWAK
DIIFRDDTK
IECESAETTEDCIEK
KGTDFQINQIEGK
GYYAVAVVK
ADRDQYEIICIDNTR
TKCDEWSIISEGK
DSAFGIIR
WCAISHIER
HTTIFEVIPEK
ASDTSITWNNIK
GTDFQINQIEGK
NIKQEDFEIICPDGTR
QEDFEIICPDGTR
DQYEIICIDNTR
CDEWSIISEGK
SCHTGVDR
MDYRIYIGHNYVTAIRNQQEGVCPEGSIDNSPVK
SCHTGIGR
FDEFFSQGCAPGYEKNSTICDICIGPIK
IVNGEADAMTIDGGHAYIAGQCGIVPVMAEYYESSNCAIPSQQGIFPK
AVITSQETIFGGSDCTGNFCIFK
IIEACTFHKH
NPAEWAK
CIKDGGGDVAFVK
IIEACTFHK
HTTIFEVIPEKADR
IYIGHNYVTAIR
NSTICDICIGPIK
KNNGKEDIIWEIIK
DFQIFSSPIGK
NNGKEDIIWEIIK
AVSSFFSGSCVPCADPVAFPK
SAGWVIPIGIIFCK
KGTDFQINQIEGKK
SKDFQIFSSPIGK
GKSKDFQIFSSPIGK
TAGWNIPMGMIYNR
YIGAEYMQSVGNMRK
ICQICPGCGCSSTQPFFGYVGAFK
GTDFQINQIEGKK
CIVEKGDVAFVK
HTTIFEVIPEKADRDQYEIICIDNTR
SKDFQIFSSPIGKDIIFK
VKAVITSQETIFGGSDCTGNFCIFK
DQYEIICIDNTRKPVDQYEDCYIAR
ADRDQYEIICIDNTRKPVDQYEDCYIAR
KPVKDFASCHIAQAPNHVVVSR
NQQEGVCPEGSIDNSPVKWCAISHIER
CFVKIPEGTTPEK
INHCKFDEFFSQGCAPGYEK
DIIFKDSAFGIIR
ASDTSITWNNIKGK
NIKQEDFEIICPDGTRKPVK
QEDFEIICPDGTRKPVK
DFQIFSSPIGKDIIFK
IPSHAVVAR
IYIGHNYVTAIRNQQEGVCPEGSIDNSPVK
AARVKAVITSQETIFGGSDCTGNFCIFK
>sp|P07724|ALBU_MOUSE Serum albumin OS=Mus musculus GN=Alb PE=1 SV=3
CCAEANPPACYGTVIAEFQPIVEEPK
TVMDDFAQFIDTCCK
DVFIGTFIYEYSR
AETFTFHSDICTIPEK
AHCISEVEHDTMPADIPAIAADFVEDQEVCK
IVQEVTDFAK
AETFTFHSDICTIPEKEK
HPYFYAPEIIYYAEQYNEIITQCCAEADK
YMCENQATISSK
DDNPSIPPFERPEAEAMCTSFK
APQVSTPTIVEAAR
YNDIGEQHFK
ISQTFPNADFAEITK
AADKDTCFSTEGPNIVTR
ENPTTFMGHYIHEVAR
IPCVEDYISAIINR
AIVSSVR
ATAEQIK
TCVADESAANCDK
QEPERNECFIQHK
ESCITPK
NECFIQHK
ECCHGDIIECADDR
ECCHGDIIECADDRAEIAK
AWAVAR
KYEATIEK
VCIIHEK
VNKECCHGDIIECADDR
TNCDIYEK
QTAIAEIVK
SEIAHR
EAHKSEIAHR
IGEYGFQNAIIVR
ENYGEIADCCTK
VNKECCHGDIIECADDRAEIAK
IATDITK
ENYGEIADCCTKQEPERNECFIQHK
DTCFSTEGPNIVTR
AEIAKYMCENQATISSK
ICAIPNIR
QEPERNECFIQHKDDNPSIPPFERPEAEAMCTSFK
CSYDEHAK
TCVADESAANCDKSIHTIFGDK
NECFIQHKDDNPSIPPFERPEAEAMCTSFK
RPCFSAITVDETYVPK
CSYDEHAKIVQEVTDFAK
ECCHGDIIECADDRAEIAKYMCENQATISSK
CSSMQK
KAHCISEVEHDTMPADIPAIAADFVEDQEVCK
TPVSEHVTK
CCSGSIVER
RHPYFYAPEIIYYAEQYNEIITQCCAEADK
IVQEVTDFAKTCVADESAANCDK
CCTIPEDQR
HPYFYAPEIIYYAEQYNEIITQCCAEADKESCITPK
NYAEAK
SEIAHRYNDIGEQHFK
YEATIEK
RHPYFYAPEIIYYAEQYNEIITQCCAEADKESCITPK
CCTIPEDQRIPCVEDYISAIINR
VGTKCCTIPEDQRIPCVEDYISAIINR
RHPDYSVSIIIR
NIVKTNCDIYEK
IQTCCDKPIIK
YTQKAPQVSTPTIVEAAR
KQTAIAEIVK
HPDYSVSIIIR
SIHTIFGDK
EFKAETFTFHSDICTIPEKEK
EFKAETFTFHSDICTIPEK
RPCFSAITVDETYVPKEFK
ICAIPNIRENYGEIADCCTK
KYEATIEKCCAEANPPACYGTVIAEFQPIVEEPK
TNCDIYEKIGEYGFQNAIIVR
CCAEANPPACYGTVIAEFQPIVEEPKNIVK
NYAEAKDVFIGTFIYEYSR
YNDIGEQHFKGIVIIAFSQYIQK
GIVIIAFSQYIQK
IQTCCDKPIIKK
YMCENQATISSKIQTCCDKPIIKK
SIHTIFGDKICAIPNIR
GIVIIAFSQYIQKCSYDEHAK
DVFIGTFIYEYSRR
ISQTFPNADFAEITKIATDITK
ENYGEIADCCTKQEPER
HKPKATAEQIK
AHCISEVEHDTMPADIPAIAADFVEDQEVCKNYAEAK
KAHCISEVEHDTMPADIPAIAADFVEDQEVCKNYAEAK
ATAEQIKTVMDDFAQFIDTCCK
DDNPSIPPFERPEAEAMCTSFKENPTTFMGHYIHEVAR
YNDIGEQHFKGIVIIAFSQYIQKCSYDEHAK
TCVADESAANCDKSIHTIFGDKICAIPNIR
SIHTIFGDKICAIPNIRENYGEIADCCTK
IPCVEDYISAIINRVCIIHEK
NIVKTNCDIYEKIGEYGFQNAIIVR
TVMDDFAQFIDTCCKAADKDTCFSTEGPNIVTR
VCIIHEKTPVSEHVTK
TPVSEHVTKCCSGSIVER
ICAIPNIRENYGEIADCCTKQEPER
IDGVKEK
IAKKYEATIEK
APQVSTPTIVEAARNIGR
IDGVKEKAIVSSVR
>sp|P21614|VTDB_MOUSE Vitamin D-binding protein OS=Mus musculus GN=Gc PE=1 SV=2
CCSINSPPIYCSSQIDAEMIDTIQS
DICGQSTTQAMDQYTFEISR
VPTANIENVIPIAEDFTEIISR
TKTPNTSPAEIK
SCESDAPFPVHPGTPECCTK
TPNTSPAEIK
GQEMCADYSENTFTEYKK
VCSQYAAYGK
VIEPTIK
CCESTSEDCMASEIPEHTIK
GQEMCADYSENTFTEYK
VCNEIAMIGK
TPNTSPAEIKDMVEK
EVVSITEECCAEGADPTCYDTR
ECCDTQDSVACFSTQSPIIK
KICMAAISHQPQEFPTYVEPTNDEICEAFR
ICMAAISHQPQEFPTYVEPTNDEICEAFR
TSEISVK
HSDFASK
ICQNISK
KFSSSTFEQVNQIVK
DKVCNEIAMIGK
QITSFIEK
TQVPEVFISK
FSSSTFEQVNQIVK
FEECCQENTPMNIFMCTYFMPAAEPIQIPAIK
NYISMVGSCCTSANPTVCFVK
ISHIIK
HISIITTMSNR
RQITSFIEK
RTQVPEVFISK
SISIIIYSR
KICMAAISHQPQEFPTYVEPTNDEICEAFRR
ECCDTQDSVACFSTQSPIIKR
IAQKVPTANIENVIPIAEDFTEIISR
TKTPNTSPAEIKDMVEK
VCNEIAMIGKEDFR
TIRECCDTQDSVACFSTQSPIIK
GFADQFIYEYSSNYGQAPIPIIVAYTK
ICMAAISHQPQEFPTYVEPTNDEICEAFRR
DYEKDKVCNEIAMIGK
TIRECCDTQDSVACFSTQSPIIKR
NSKFEECCQENTPMNIFMCTYFMPAAEPIQIPAIK
DKVCNEIAMIGKEDFR
