# Supplementary material for: Aortic disease in Marfan syndrome is caused by overactivation of sGC-PRKG signaling by NO
Source: Nat Commun. 2021 May 11;12:2628. doi: 10.1038/s41467-021-22933-3 (PMC8113458; doi:10.1038/s41467-021-22933-3)
Supplement: Supplementary file 6 — Supplementary Data 3 [file 41467_2021_22933_MOESM6_ESM.xlsx]

## Sheet: Supplementary_Data_3
	Supplementary Data 3
	Information about the nitrated peptide sequences identified in human plasma
	Protein (1)	Sequence (2)	Position (3)	cXcorr (4)	Abundance (5)	FC-(MF/Ctrl) (6)	Non-mod (7)	Immonium (8)	Non-modified peptides (9)
	sp|P01023|A2MG_HUMAN Alpha-2-macroglobulin OS=Homo sapiens OX=9606 GN=A2M PE=1 SV=3	LLLQQVSLPELPGEY*SMK	Y1312	0.261756	2	-0.0199817	Yes	Yes	71
		AVDQSVLLMKPDAELSASSVY*NLLPEK	Y619	0.251064	4	-0.137251	Yes	Yes
	sp|P02768_Manual|ALBU_HUMAN Manual Serum albumin OS=Homo sapiens GN=ALB PE=1 SV=2	CCAAADPHECY*AK	Y394	0.240135	3	3.63748	Yes	Yes	91
		Y*LYEIAR	Y164	0.256075	4	2.66437	Yes	Yes
		Y*ICENQDSISSK	Y287	0.258637	8	1.26959	Yes	Yes
		RMPCAEDY*LSVVLNQLCVLHEK	Y476	0.314872	19	0.904649	Yes	Yes
		RPCFSALEVDETY*VPK	Y521	0.306298	8	0.424443	Yes	Yes
		MPCAEDY*LSVVLNQLCVLHEK	Y476	0.340195	35	0.188452	Yes	Yes
		RHPDY*SVVLLLR	Y365	0.215879	2	-0.23951	Yes	Yes
		QNCELFEQLGEY*K	Y425	0.338738	33	-0.542916	Yes	Yes
	sp|P02647|APOA1_HUMAN Apolipoprotein A-I OS=Homo sapiens OX=9606 GN=APOA1 PE=1 SV=1	DY*VSQFEGSALGK	Y53	0.21116	2	2.17534	Yes	Yes	41
		LLDNW*DSVTSTFSK	W74	0.345478	4	0.848478	Yes	Yes
		EQLGPVTQEFW*DNLEK	W96	0.375198	10	0.422708	Yes	Yes
		VQPY*LDDFQK	Y124	0.190776	2	-0.613283	Yes	Yes
	sp|P00450|CERU_HUMAN Ceruloplasmin OS=Homo sapiens OX=9606 GN=CP PE=1 SV=1	SGAGTEDSACIPW*AYYSTVDQVK	W877	0.197275	2	1.29034	Yes	Yes	46
	sp|P07333|CSF1R_HUMAN Macrophage colony-stimulating factor 1 receptor OS=Homo sapiens OX=9606 GN=CSF1R PE=1 SV=2	FY*KLVK	Y866	0.19975	2	1.29853	No	No	1
	sp|P02679|FIBG_HUMAN Fibrinogen gamma chain OS=Homo sapiens OX=9606 GN=FGG PE=1 SV=3	ANQQFLVY*CEIDGSGNGW*TVFQK	Y207;W217	0.255148	8	-0.847361	Yes	Yes;Yes	38
	sp|P00738|HPT_HUMAN Haptoglobin OS=Homo sapiens OX=9606 GN=HP PE=1 SV=1	VTSIQDW*VQK	W398	0.246789	2	-0.110296	Yes	Yes	32
	sp|P0DOX5|IGG1_HUMAN Immunoglobulin gamma-1 heavy chain OS=Homo sapiens OX=9606 PE=1 SV=2	VVSVLTVLHQDW*LNGK	W315	0.318492	8	1.81183	Yes	Yes	25
		GFYPSDIAVEW*ESNGQPENNYK	W383	0.270926	13	0.877521	Yes	Yes
		TTPPVLDSDGSFFLY*SK	Y409	0.288898	9	0.161595	Yes	Yes
		TPEVTCVVVDVSHEDPEVKFNW*Y*VDGVEVHNAK	W279;Y280	0.280269	6	-0.215273	Yes	Yes;No
	sp|P01876|IGHA1_HUMAN Immunoglobulin heavy constant alpha 1 OS=Homo sapiens OX=9606 GN=IGHA1 PE=1 SV=2	NFPPSQDASGDLY*TTSSQLTLPATQCLAGK	Y64	0.233973	66	-1.0864	Yes	Yes	9
	sp|P01859|IGHG2_HUMAN Immunoglobulin heavy constant gamma 2 OS=Homo sapiens OX=9606 GN=IGHG2 PE=1 SV=2	GFYPSDISVEW*ESNGQPENNYK	W260	0.187432	3	3.26768	Yes	Yes	16
		TTPPMLDSDGSFFLY*SK	Y286	0.244761	3	2.3039	Yes	Yes
		VVSVLTVVHQDW*LNGK	W192	0.260078	51	-0.582019	Yes	Yes
		TPEVTCVVVDVSHEDPEVQFNW*Y*VDGVEVHNAK	W157;Y158	0.328773	54	-1.529	Yes	Yes;No
	sp|P01860|IGHG3_HUMAN Immunoglobulin heavy constant gamma 3 OS=Homo sapiens OX=9606 GN=IGHG3 PE=1 SV=2	W*Y*VDGVEVHNAK	W207;Y208	0.231775	4	-3.98723	Yes	Yes;No	10
	sp|P01861|IGHG4_HUMAN Immunoglobulin heavy constant gamma 4 OS=Homo sapiens OX=9606 GN=IGHG4 PE=1 SV=1	TPEVTCVVVDVSQEDPEVQFNW*Y*VDGVEVHNAK	W157;Y158	0.313258	92	2.78584	Yes	Yes;No	7
	sp|P01834_Manual|IGKC_HUMAN manual Ig kappa chain C region OS=Homo sapiens GN=IGKC PE=1 SV=1	VDNALQSGNSQESVTEQDSKDSTY*SLSSTLTLSK	Y65	0.260344	10	1.9095	Yes	Yes	7
		SGTASVVCLLDNFY*PR	Y32	0.235402	3	-0.303319	Yes	Yes	16
	sp|A0A0C4DH67|KV108_HUMAN Immunoglobulin kappa variable 1-8 OS=Homo sapiens OX=9606 GN=IGKV1-8 PE=3 SV=1	LLIY*AASTLQSGVPSR	Y69	0.292797	40	1.36915	Yes	Yes	2
	sp|P08253|MMP2_HUMAN 72 kDa type IV collagenase OS=Homo sapiens OX=9606 GN=MMP2 PE=1 SV=2	TYIFAGDKFWRY*NEVK	Y591	0.197447	9	1.17523	No	Yes	2
	sp|P02787|TRFE_HUMAN Serotransferrin OS=Homo sapiens OX=9606 GN=TF PE=1 SV=3	SASDLTW*DNLK	W460	0.211289	3	0.370469	Yes	Yes	65
		SAGW*NIPIGLLYCDLPEPR	W147	0.334051	9	0.337614	Yes	Yes
		NLNEKDY*ELLCLDGTR	Y578	0.160887	2	0.0630672	Yes	Yes
		KPVDEY*KDCHLAQVPSHTVVAR	Y257	0.249675	4	0.00486278	Yes	No
		SMGGKEDLIW*ELLNQAQEHFGK	W283	0.298126	5	-0.611531	Yes	Yes
	sp|P02788|TRFL_HUMAN Lactotransferrin OS=Homo sapiens OX=9606 GN=LTF PE=1 SV=6	ADAVTLDGGFIY*EAGLAPYK	Y84	0.180009	3	-0.904381	No	Yes	1
	sp|P02774|VTDB_HUMAN Vitamin D-binding protein OS=Homo sapiens OX=9606 GN=GC PE=1 SV=1	EVVSLTEACCAEGADPDCY*DTRTSALSAK	Y84	0.191846	2	2.46896	No	Yes	36
	(1) Protein name and Uniprot Accesion number
	(2) Nitrated peptide sequences, with the specific modification indicated as * for nitro and dinitro
	(3) Position of the modified amino acids in the protein sequence
	(4) Xcorr corrected : quality of identification as described in methods
	(5) PSMs (number of MS/MS spectra in which the nitro-peptide was positively identified with an FDR < 0.01)
	(6) Fold-changes Marfan/Control
	(7) Yes, if the non-modified peptide form is also detected
	(8) Yes, if the immonium ion is detected in any MS/MS spectrum
	(9) Number of non-modified peptides with which the protein is identified

## Sheet: Additional_information_non_mod
Seq of all-non-modified peptides per protein
>sp|A0A0C4DH67|KV108_HUMAN Immunoglobulin kappa variable 1-8 OS=Homo sapiens OX=9606 GN=IGKV1-8 PE=3 SV=1
LLLYAASTLQSGVPSR
MTQSPSSFSASTGDR
>sp|P00450|CERU_HUMAN Ceruloplasmin OS=Homo sapiens OX=9606 GN=CP PE=1 SV=1
SGAGTEDSACLPWAYYSTVDQVK
DLFTGLLGPMK
ERGPEEEHLGLLGPVLWAEVGDTLR
DLASGLLGPLLLCK
DLYSGLLGPLLVCR
VYPGEQYTYMLLATEEQSPGEGDGNCVTR
GPEEEHLGLLGPVLWAEVGDTLR
QKDVDKEFYLFPTVFDENESLLLEDNLR
TTLEKPVWLGFLGPLLK
DVDKEFYLFPTVFDENESLLLEDNLR
VDKDNEDFQESNR
RQSEDSTFYLGER
EYTDASFTNR
TYCSEPEKVDKDNEDFQESNR
QSEDSTFYLGER
VNKDDEEFLESNK
KAEEEHLGLLGPQLHADVGDK
GEFYLGSK
EVGPTNADPVCLAK
MYYSAVDPTK
MFTTAPDQVDKEDEDFQESNK
AEEEHLGLLGPQLHADVGDK
LLSVDTEHSNLYLQNGPDR
GAYPLSLEPLGVR
ALYLQYTDETFR
AGLQAFFQVQECNK
QYTDSTFR
DNEDFQESNR
DSLDKEK
TYCSEPEK
NNEGTYYSPNYNPQSR
YTVNQCR
KLLSVDTEHSNLYLQNGPDR
LYHSHLDAPK
MYSVNGYTFGSLPGLSMCAEDR
GVYSSDVFDLFPGTYQTLEMFPR
TYCSEPEKVDK
VYVHLK
SVPPSASHVAPTETFTYEWTVPK
DDEEFLESNK
MYYSAVDPTKDLFTGLLGPMK
ADDKVYPGEQYTYMLLATEEQSPGEGDGNCVTR
KDSLDKEK
KALYLQYTDETFR
MHSMNGFMYGNQPGLTMCK
VTFHNK
>sp|P00738|HPT_HUMAN Haptoglobin OS=Homo sapiens OX=9606 GN=HP PE=1 SV=1
FTDHLK
LLGGHLDAK
LPECEAVCGKPK
LRTEGDGVYTLNDKK
TEGDGVYTLNDKK
AVGDKLPECEAVCGKPK
KQLVELEK
LRTEGDGVYTLNNEK
TEGDGVYTLNNEK
LRTEGDGVYTLNDK
LPECEADDGCPKPPELAHGYVEHSVR
TEGDGVYTLNDK
AVGDKLPECEADDGCPKPPELAHGYVEHSVR
QLVELEK
VGYVSGWGR
VMPLCLPSK
SCAVAEYGVYVK
VSVNER
SPVGVQPLLNEHTFCAGMSK
GSFPWQAK
YVMLPVADQDQCLR
VTSLQDWVQK
DLAPTLTLYVGK
HYEGSTVPEK
DYAEVGR
NPANPVQR
HYEGSTVPEKK
KQWLNK
VVLHPNYSQVDLGLLK
YQEDTCYGDAGSAFAVHDLEEDTWYATGLLSFDK
VMPLCLPSKDYAEVGR
FTDHLKYVMLPVADQDQCLR
>sp|P01023|A2MG_HUMAN Alpha-2-macroglobulin OS=Homo sapiens OX=9606 GN=A2M PE=1 SV=3
LAQWQSFQLEGGLK
SSSNEEVMFLTVQVK
QFSFPLSSEPFQGSYK
VSVQLEASPAFLAVPVEK
DMYSFLEDMGLK
VYDYYETDEFALAEYNAPCSK
NALFCLESAWK
EEFPFALGVQTLPQTCDEPK
ETTFNSLLCPSGGEVSEELSLK
LVHVEEPHTETVR
LHTEAQLQEEGTVVELTGR
AVDQSVLLMKPDAELSASSVYNLLPEK
YNLLPEKEEFPFALGVQTLPQTCDEPK
LLLQQVSLPELPGEYSMK
AFTNSK
VVSMDENFHPLNELLPLVYLQDPK
SLFTDLEAENDVLHCVAFAVPK
DNSVHWERPQKPK
AAQVTLQSSGTFSSK
VTGEGCVYLQTSLK
LLLYAVLPTGDVLGDSAK
SLNEEAVK
KYSDASDCHGEDSQAFCEK
SASNMALVDVK
DLKPALVK
MCPQLQQYEMHGPEGLR
LPPNVVEESAR
VGFYESDVMGR
ALGYLNTGYQR
QTVSWAVTPK
HNVYLNGLTYTPVSSTNEK
GHFSLSLPVK
YDVENCLANK
NEDSLVFVQTDK
TEHPFTVEEFVLPK
FEVQVTVPK
QQNAQGGFSSTQDTVVALHALSK
KDTVLKPLLVEPEGLEK
QGLPFFGQVR
DTVLKPLLVEPEGLEK
DLTGFPGPLNDQDNEDCLNR
SLNEEAVKK
GPTQEFK
YSDASDCHGEDSQAFCEK
SDLAPVAR
QSSELTR
VDSHFR
FQVDNNNR
HYDGSYSTFGER
YGAATFTR
TAQEGDHGSHVYTK
KEYEMK
VTAAPQSVCALR
GEAFTLK
TGTHGLLVK
TTVMVK
SLYKPGQTVK
FSGQLNSHGCFYQQVK
LSFYYLLMAK
ALLAYAFALAGNQDK
LVHVEEPHTETVRK
VDLSFSPSQSLPASHAHLR
TEVSSNHVLLYLDK
DNGCFR
EQAPHCLCANGR
VSNQTLSLFFTVLQDVPVR
TTVMVKNEDSLVFVQTDK
AVDQSVLLMKPDAELSASSVYNLLPEKDLTGFPGPLNDQDNEDCLNR
SSGSLLNNALK
TFAQAR
ALLAYAFALAGNQDKR
>sp|P01834_Manual|IGKC_HUMAN manual Ig kappa chain C region OS=Homo sapiens GN=IGKC PE=1 SV=1
SGTASVVCLLDNFYPR
DSTYSLSSTLTLSK
TVAAPSVFLFPPSDEQLK
VDNALQSGNSQESVTEQDSK
VDNALQSGNSQESVTEQDSKDSTYSLSSTLTLSK
VYACEVTHQGLSSPVTK
VQWKVDNALQSGNSQESVTEQDSK
>sp|P01859|IGHG2_HUMAN Immunoglobulin heavy constant gamma 2 OS=Homo sapiens OX=9606 GN=IGHG2 PE=1 SV=2
CCVECPPCPAPPVAGPSVFLFPPKPK
TTPPMLDSDGSFFLYSK
GFYPSDLSVEWESNGQPENNYK
VVSVLTVVHQDWLNGK
TPEVTCVVVDVSHEDPEVQFNWYVDGVEVHNAK
EPQVYTLPPSREEMTK
GLPAPLEK
STSESTAALGCLVK
GPSVFPLAPCSR
KCCVECPPCPAPPVAGPSVFLFPPKPK
EEQFNSTFR
EEMTKNQVSLTCLVK
EPQVYTLPPSR
VVSVLTVVHQDWLNGKEYK
DTLMLSR
NQVSLTCLVK
>sp|P01860|IGHG3_HUMAN Immunoglobulin heavy constant gamma 3 OS=Homo sapiens OX=9606 GN=IGHG3 PE=1 SV=2
CPAPELLGGPSVFLFPPKPK
WYVDGVEVHNAK
SCDTPPPCPR
TPLGDTTHTCPR
TPEVTCVVVDVSHEDPEVQFK
DTLMLSR
EPQVYTLPPSR
ALPAPLEK
WQQGNLFSCSVMHEALHNR
EPQVYTLPPSREEMTK
>sp|P01861|IGHG4_HUMAN Immunoglobulin heavy constant gamma 4 OS=Homo sapiens OX=9606 GN=IGHG4 PE=1 SV=1
TTPPVLDSDGSFFLYSR
YGPPCPSCPAPEFLGGPSVFLFPPKPK
TPEVTCVVVDVSQEDPEVQFNWYVDGVEVHNAK
EPQVYTLPPSQEEMTK
GLPSSLEK
TYTCNVDHKPSNTK
TTPPVLDSDGSFFLYSRLTVDK
>sp|P01876|IGHA1_HUMAN Immunoglobulin heavy constant alpha 1 OS=Homo sapiens OX=9606 GN=IGHA1 PE=1 SV=2
NFPPSQDASGDLYTTSSQLTLPATQCLAGK
TFTCTAAYPESK
TPLTATLSK
KGDTFSCMVGHEALPLAFTQK
DASGVTFTWTPSSGK
QEPSQGTTTFAVTSLLR
GDTFSCMVGHEALPLAFTQK
DLCGCYSVSSVLPGCAEPWNHGK
DLCGCYSVSSVLPGCAEPWNHGKTFTCTAAYPESK
>sp|P02647|APOA1_HUMAN Apolipoprotein A-I OS=Homo sapiens OX=9606 GN=APOA1 PE=1 SV=1
VKDLATVYVDVLK
EQLGPVTQEFWDNLEK
DLATVYVDVLK
LLDNWDSVTSTFSK
LREQLGPVTQEFWDNLEK
QGLLPVLESFK
VSFLSALEEYTK
LREQLGPVTQEFWDNLEKETEGLR
QKLHELQEK
LHELQEK
ATEHLSTLSEK
THLAPYSDELR
AKPALEDLR
LSPLGEEMR
WQEEMELYR
AHVDALR
KWQEEMELYR
ETEGLR
VQPYLDDFQKK
VQPYLDDFQK
AELQEGAR
DYVSQFEGSALGK
ETEGLRQEMSK
DLEEVK
VEPLRAELQEGAR
QEMSKDLEEVK
EQLGPVTQEFWDNLEKETEGLR
DSGRDYVSQFEGSALGK
QKVEPLR
LAEYHAK
HFWQQDEPPQSPWDR
DLATVYVDVLKDSGR
EQLGPVTQEFWDNLEKETEGLRQEMSK
ETEGLRQEMSKDLEEVK
LSPLGEEMRDR
QKVEPLRAELQEGAR
VSFLSALEEYTKK
DLATVYVDVLKDSGRDYVSQFEGSALGK
LEALKENGGAR
AKVQPYLDDFQK
VKDLATVYVDVLKDSGR
>sp|P02679|FIBG_HUMAN Fibrinogen gamma chain OS=Homo sapiens OX=9606 GN=FGG PE=1 SV=3
ASTPNGYDNGLLWATWK
VGPEADKYR
ANQQFLVYCELDGSGNGWTVFQK
FGSYCPTTCGLADFLSTYQTK
LTYAYFAGGDAGDAFDGFDFGDDPSDK
DCQDLANK
LTLGEGQQHHLGGAK
CHAGHLNGVYYQGGTYSK
DNCCLLDER
RLDGSVDFKK
RLDGSVDFK
VAQLEAQCQEPCK
DTVQLHDLTGK
KNWLQYK
KMLEELMK
TSTADYAMFK
LDGSVDFKK
MLEELMK
VELEDWNGR
NWLQYK
LDGSVDFK
YLQELYNSNNQK
VAQLEAQCQEPCKDTVQLHDLTGK
QSGLYFLKPLK
LHLLSTQSALPYALR
ALQLTYNPDESSKPNMLDAATLK
EGFGHLSPTGTTEFWLGNEK
FEGNCAEQDGSGWWMNK
VGPEADK
YEASLLTHDSSLR
DLQSLEDLLHQVENK
VAQLEAQCQEPCKDTVQLHDLTGKDCQDLANK
FFTSHNGMQFSTWDNDNDK
VDKDLQSLEDLLHQVENK
FFTSHNGMQFSTWDNDNDKFEGNCAEQDGSGWWMNK
LLPFNR
QVRPEHPAETEYDSLYPEDDL
ANQQFLVYCELDGSGNGWTVFQKR
>sp|P02768_Manual|ALBU_HUMAN Manual Serum albumin OS=Homo sapiens GN=ALB PE=1 SV=2
QNCELFEQLGEYK
LVRPEVDVMCTAFHDNEETFLK
EFNAETFTFHADLCTLSEK
LVNEVTEFAK
AVMDDFAAFVEK
SHCLAEVENDEMPADLPSLAADFVESK
RHPYFYAPELLFFAK
HPYFYAPELLFFAK
DDNPNLPR
QTALVELVK
LVAASQAALGL
RPCFSALEVDETYVPK
CCAAADPHECYAK
KVPQVSTPTLVEVSR
RMPCAEDYLSVVLNQLCVLHEK
SHCLAEVENDEMPADLPSLAADFVESKDVCK
MPCAEDYLSVVLNQLCVLHEK
CASLQK
VLDEFKPLVEEPQNLLK
CCTESLVNR
LVRPEVDVMCTAFHDNEETFLKK
QEPERNECFLQHK
AEFAEVSKLVTDLTK
TCVADESAENCDK
DVFLGMFLYEYAR
ALVLLAFAQYLQQCPFEDHVK
FKDLGEENFK
LCTVATLR
LVTDLTK
AEFAEVSK
FQNALLVR
VHTECCHGDLLECADDR
ETYGEMADCCAK
NECFLQHK
ETCFAEEGKK
AWAVAR
VHTECCHGDLLECADDRADLAK
QEPERNECFLQHKDDNPNLPR
ADDKETCFAEEGKK
KQTALVELVK
AAFTECCQAADK
ADDKETCFAEEGK
NECFLQHKDDNPNLPR
TYETTLEK
ECCEKPLLEK
LDELRDEGK
YLCENQDSLSSK
RHPDYSVVLLLR
YKAAFTECCQAADK
LKECCEKPLLEK
KYLYELAR
DLGEENFK
TPVSDR
SLHTLFGDK
YLYELAR
VPQVSTPTLVEVSR
TCVADESAENCDKSLHTLFGDK
HPDYSVVLLLR
KLVAASQAALGL
NYAEAK
ETCFAEEGK
LVTDLTKVHTECCHGDLLECADDR
EFNAETFTFHADLCTLSEKER
LVNEVTEFAKTCVADESAENCDK
DVCKNYAEAK
LDELRDEGKASSAK
ADLAKYLCENQDSLSSK
LCTVATLRETYGEMADCCAK
EQLKAVMDDFAAFVEK
LAKTYETTLEK
YLCENQDSLSSKLK
ATKEQLK
AVMDDFAAFVEKCCK
AACLLPK
VTKCCTESLVNR
LKCASLQK
AAFTECCQAADKAACLLPK
SLHTLFGDKLCTVATLR
QNCELFEQLGEYKFQNALLVR
ECCEKPLLEKSHCLAEVENDEMPADLPSLAADFVESK
CCKADDKETCFAEEGK
ETYGEMADCCAKQEPER
TYETTLEKCCAAADPHECYAK
AACLLPKLDELRDEGK
SEVAHR
KVPQVSTPTLVEVSRNLGK
LKECCEKPLLEKSHCLAEVENDEMPADLPSLAADFVESK
SHCLAEVENDEMPADLPSLAADFVESKDVCKNYAEAK
VHTECCHGDLLECADDRADLAKYLCENQDSLSSK
CCKHPEAK
MPCAEDYLSVVLNQLCVLHEKTPVSDR
>sp|P02774|VTDB_HUMAN Vitamin D-binding protein OS=Homo sapiens OX=9606 GN=GC PE=1 SV=1
SDFASNCCSLNSPPLYCDSELDAELK
SYLSMVGSCCTSASPTVCFLK
FPSGTFEQVSQLVK
EDFTSLSLVLYSR
DVCDPGNTK
SLGECCDVEDSTTCFNAK
GQELCADYSENTFTEYK
VPTADLEDVLPLAEDLTNLLSK
SCESNSPFPVHPGTAECCTK
VCSQYAAYGEK
RTHLPEVFLSK
KLCMAALK
VLEPTLK
HLSLLTTLSNR
YTFELSR
LSNLLK
KELSSFLDK
THLPEVFLSK
GQELCADYSENTFTEYKK
ELSSFLDK
HQPQEFPTYVEPTNDELCEAFR
KFPSGTFEQVSQLVK
CCESASEDCMAK
FEDCCQEK
ELPEHTVK
LCDNLSTK
RSDFASNCCSLNSPPLYCDSELDAELK
EFSHLGK
LPDATPK
HQPQEFPTYVEPTNDELCEAFRK
ELSSFLDKGQELCADYSENTFTEYK
AKLPDATPK
TSALSAK
LCMAALK
TAMDVFVCTYFMPAAQLPELPDVELPTNK
EVVSLTEACCAEGADPDCYDTRTSALSAK
>sp|P02787|TRFE_HUMAN Serotransferrin OS=Homo sapiens OX=9606 GN=TF PE=1 SV=3
DCHLAQVPSHTVVAR
MYLGYEYVTALR
TAGWNLPMGLLYNK
LMNGEADAMSLDGGFVYLAGK
EDPQTFYYAVAVVK
FDEFFSEGCAPGSK
EGTCPEAPTDECKPVK
SAGWNLPLGLLYCDLPEPR
EDLLWELLNQAQEHFGK
ALAANEADAVTLDAGLVYDAYLAPNNLKPVVAEFYGSK
KPVDEYK
KPVEEYANCHLAR
KPVDEYKDCHLAQVPSHTVVAR
SVLPSDGPSVACVK
KDSGFQMNQLR
DDTVCLAK
KASYLDCLR
GDVAFVK
DSGFQMNQLR
ASYLDCLR
DGAGDVAFVK
HQTVPQNTGGK
KCSTSSLLEACTFR
HSTLFENLANK
CDEWSVNSVGK
LCMGSGLNLCEPNNK
EACVHK
YLGEEYVK
CLKDGAGDVAFVK
LKCDEWSVNSVGK
LECVSAETTEDCLAK
EGYYGYTGAFR
ADRDQYELLCLDNTR
KSASDLTWDNLK
CSTSSLLEACTFR
SASDLTWDNLK
NLNEKDYELLCLDGTR
DQYELLCLDNTR
DYELLCLDGTR
SDNCEDTPEAGYFALAVVK
DKEACVHK
WCAVSEHEATK
APNHAVVTR
AVGNLR
DSSLCK
DSAHGFLK
NPDPWAK
DLLFRDDTVCLAK
WCALSHHER
KDSSLCK
QQQHLFGSNVTDCSGNFCLFR
SMGGKEDLLWELLNQAQEHFGK
SKEFQLFSSPHGK
EFQLFSSPHGK
EDLLWELLNQAQEHFGKDK
DDTVCLAKLHDR
FDEFFSEGCAPGSKK
CGLVPVLAENYNK
SCHTGLGR
CLVEKGDVAFVK
KDKEACVHK
LCMGSGLNLCEPNNKEGYYGYTGAFR
AVANFFSGSCAPCADGTDFPQLCQLCPGCGCSTLNQYFGYSGAFK
LKCDEWSVNSVGKLECVSAETTEDCLAK
SCHTAVGR
>sp|P02788|TRFL_HUMAN Lactotransferrin OS=Homo sapiens OX=9606 GN=LTF PE=1 SV=6
ADAVTLDGGFLYEAGLAPYK
LADFALLCLDGK
>sp|P07333|CSF1R_HUMAN Macrophage colony-stimulating factor 1 receptor OS=Homo sapiens OX=9606 GN=CSF1R PE=1 SV=2
VLPGPPALTLVPAELVR
>sp|P08253|MMP2_HUMAN 72 kDa type IV collagenase OS=Homo sapiens OX=9606 GN=MMP2 PE=1 SV=2
AFQVWSDVTPLR
GELFFFK
>sp|P0DOX5|IGG1_HUMAN Immunoglobulin gamma-1 heavy chain OS=Homo sapiens OX=9606 PE=1 SV=2
THTCPPCPAPELLGGPSVFLFPPKPK
TPEVTCVVVDVSHEDPEVK
TTPPVLDSDGSFFLYSK
VVSVLTVLHQDWLNGK
GFYPSDLAVEWESNGQPENNYK
TPEVTCVVVDVSHEDPEVKFNWYVDGVEVHNAK
FNWYVDGVEVHNAK
DTLMLSR
EPQVYTLPPSR
ALPAPLEK
EPQVYTLPPSRDELTK
STSGGTAALGCLVK
NQVSLTCLVK
GPSVFPLAPSSK
LSCAASGFTFSR
GPSVFPLAPSSKSTSGGTAALGCLVK
EEQYNSTYR
DTLMLSRTPEVTCVVVDVSHEDPEVK
FNWYVDGVEVHNAKTKPR
DELTKNQVSLTCLVK
LSCAASGFTFSRYTLHWVR
VVSVLTVLHQDWLNGKEYK
TPEVTCVVVDVSHEDPEVKFNWYVDGVEVHNAKTKPR
WQQGNVFSCSVMHEALHNHYTQK
VSNKALPAPLEK
