# Supplementary material for: Aortic disease in Marfan syndrome is caused by overactivation of sGC-PRKG signaling by NO
Source: Nat Commun. 2021 May 11;12:2628. doi: 10.1038/s41467-021-22933-3 (PMC8113458; doi:10.1038/s41467-021-22933-3)
Supplement: Supplementary file 8 — Supplementary Data 5 [file 41467_2021_22933_MOESM8_ESM.xlsx]

## Sheet: Supplementary_Data_5
	Supplementary Data 5
	Information about the nitrated peptide sequences identified in mouse ascending aorta (AsAo)
	Protein (1)	Sequence (2)	Position (3)	cXcorr (4)	Abundance (5)	FC-(MF/WT) (6)	Non-mod (7)	Immonium (8)	Non-modified peptides (9)	Reference (10)
	sp|Q9DCD0|6PGD_MOUSE 6-phosphogluconate dehydrogenase, decarboxylating OS=Mus musculus GN=Pgd PE=1 SV=3	QAATEFGW*TLNY*GGIALMW*RGGCIIRSVFLGK	W351;Y355;W362	0.211499	8	-4.53418	No	Yes;No;Yes	23	EBK_JMR_aorta_MF_TMT_2_Fr5_103942
	sp|Q60598|SRC8_MOUSE Src substrate cortactin OS=Mus musculus GN=Cttn PE=1 SV=2	FGVEQDRMDRSAVGHEY*QSK	Y104	0.234028	7	-6.13098	No	Yes	26	EBK_JMR_aorta_MF_TMT_2_4724
		GFGGKFGVQMDRVDQSAVGFEY*QGK	Y141	0.179745	3	0.424616	No	Yes		EBK_JMR_aorta_MF_TMT_1_Fr4_43301
	sp|Q925N2|SFXN2_MOUSE Sideroflexin-2 OS=Mus musculus GN=Sfxn2 PE=1 SV=1	QMALSY*FTATTTAVATAVGMNMW*TK	Y150;W167	0.187859	11	-1.16358	Yes	Yes;Yes	7	EBK_JMR_aorta_MF_TMT_1_Fr1_4947
	sp|Q9DBF1|AL7A1_MOUSE Alpha-aminoadipic semialdehyde dehydrogenase OS=Mus musculus GN=Aldh7a1 PE=1 SV=4	AKKAW*NIW*ADIPAPK	W99;W102	0.221786	12	2.76737	Yes	No;Yes	18	EBK_JMR_aorta_MF_TMT_2_Fr3_40681
	sp|Q8C547|HTR5B_MOUSE HEAT repeat-containing protein 5B OS=Mus musculus GN=Heatr5b PE=1 SV=3	ASAAMVRLRLY*DILALLPPK	Y674	0.187283	6	-1.75017	No	No	31	EBK_JMR_aorta_MF_TMT_1_Fr4_36929
	sp|Q9CZ30|OLA1_MOUSE Obg-like ATPase 1 OS=Mus musculus GN=Ola1 PE=1 SV=1	SW*VIDQK	W192	0.241227	7	-3.32509	Yes	No	14	EBK_JMR_aorta_MF_TMT_2_Fr4_14159
	sp|Q64514|TPP2_MOUSE Tripeptidyl-peptidase 2 OS=Mus musculus GN=Tpp2 PE=1 SV=3	LPANQYTWSSRGPSADGALGVSISAPGGAIASVPNW*TLR	W438	0.215453	7	-1.05225	No	Yes	20	EBK_JMR_aorta_MF_TMT_2_Fr3_29395
	sp|A2AUM9|CE152_MOUSE Centrosomal protein of 152 kDa OS=Mus musculus GN=Cep152 PE=1 SV=1	QLW*LESSEAINR	W596	0.212972	10	-2.71832	No	Yes	30	EBK_JMR_aorta_MF_TMT_2_Fr2_13239
	sp|Q2PZL6|FAT4_MOUSE Protocadherin Fat 4 OS=Mus musculus GN=Fat4 PE=1 SV=2	Y*SIVDTSLPFTINPNTGDIVISRPLNREDTDR	Y2811	0.182494	5	-2.28395	No	Yes	35	EBK_JMR_aorta_MF_TMT_1_Fr3_31601
	sp|P42669|PURA_MOUSE Transcriptional activator protein Pur-alpha OS=Mus musculus GN=Pura PE=1 SV=1	DY*LGDFIEHYAQLGPSQPPDLAQAQDEPRR	Y112	0.192038	8	-2.63519	No	Yes	15	EBK_JMR_aorta_MF_TMT_1_Fr2_25981
	sp|Q8R123|FAD1_MOUSE FAD synthase OS=Mus musculus GN=Flad1 PE=1 SV=1	GHTQDTNTY*FLCRTLRSLGVQVCR	Y38	0.18253	9	-1.87256	No	No	7	EBK_JMR_aorta_MF_TMT_1_Fr5_5280
	sp|Q8VHE6|DYH5_MOUSE Dynein heavy chain 5, axonemal OS=Mus musculus GN=Dnah5 PE=1 SV=2	EDSDKTMIHITDVAFIY*QNEFLGCTDRLVITPLTDR	Y1939	0.235425	6	-0.742873	No	No	59	EBK_JMR_aorta_MF_TMT_2_Fr3_13104
		TIESY*VDKRMGTTYGPPAGK	Y2632	0.194193	2	-1.1039	No	No		EBK_JMR_aorta_MF_TMT_1_Fr5_25779
	tr|A2AIM4|A2AIM4_MOUSE Tropomyosin beta chain OS=Mus musculus GN=Tpm2 PE=1 SV=1	SLIASEEEY*STK	Y215	0.189176	2	-1.80228	Yes	No	69	EBK_JMR_aorta_MF_TMT_1_Fr1_44687
	sp|Q9D3D0|TTPAL_MOUSE Alpha-tocopherol transfer protein-like OS=Mus musculus GN=Ttpal PE=1 SV=3	AVY*LTLEK	Y167	0.235244	12	-2.37171	No	Yes	2	EBK_JMR_aorta_MF_TMT_1_Fr1_5694
	sp|Q920B0|FRM4B_MOUSE FERM domain-containing protein 4B OS=Mus musculus GN=Frmd4b PE=1 SV=2	SIWVMAISQHQFY*LDRKQSK	Y357	0.189833	8	-1.80843	No	Yes	13	EBK_JMR_aorta_MF_TMT_2_Fr3_97195
	sp|Q8C078|KKCC2_MOUSE Calcium/calmodulin-dependent protein kinase kinase 2 OS=Mus musculus GN=Camkk2 PE=1 SV=2	GPIEQVY*QEIAILKK	Y234	0.201999	4	-0.510047	No	No	8	EBK_JMR_aorta_MF_TMT_1_Fr2_61519
		GIEY*LHY*QK	Y302;Y305	0.208243	8	-1.94699	Yes	Yes		EBK_JMR_aorta_MF_TMT_1_39074
	sp|Q6P1C6|LRIG3_MOUSE Leucine-rich repeats and immunoglobulin-like domains protein 3 OS=Mus musculus GN=Lrig3 PE=1 SV=1	AGAMARLECAAVGHPAPQIAW*QK	W636	0.199662	6	-1.45395	No	Yes	10	EBK_JMR_aorta_MF_TMT_2_Fr5_7463
	sp|Q8R422|CD109_MOUSE CD109 antigen OS=Mus musculus GN=Cd109 PE=1 SV=1	IY*ELHINGQSENEIVFSNRTRLTFESK	Y101	0.22205	8	-0.881029	No	Yes	27	EBK_JMR_aorta_MF_TMT_1_Fr5_68490
	sp|P21107|TPM3_MOUSE Tropomyosin alpha-3 chain OS=Mus musculus GN=Tpm3 PE=1 SV=3	Y*EEEIK	Y223	0.178169	6	-1.79477	Yes	Yes	43	EBK_JMR_aorta_MF_TMT_1_Fr5_68490
	sp|Q5SZV5|K0319_MOUSE Dyslexia-associated protein KIAA0319 homolog OS=Mus musculus GN=Kiaa0319 PE=1 SV=1	GIVSY*LWIRDGQSPAAGDVIGGSDHR	Y761	0.176036	3	-0.862833	No	No	10	EBK_JMR_aorta_MF_TMT_1_Fr5_10591
		GIVSYLW*IRDGQSPAAGDVIGGSDHR	W763	0.173149	5	0.761686	No	Yes		EBK_JMR_aorta_MF_TMT_2_Fr3_11837
	sp|Q148V8|FA83H_MOUSE Protein FAM83H OS=Mus musculus GN=Fam83h PE=1 SV=1	GSPTPAY*PERKGSPTQAYPER	Y898	0.219469	10	-1.19878	No	No	14	EBK_JMR_aorta_MF_TMT_1_Fr2_32120
	sp|Q8C050|KS6A5_MOUSE Ribosomal protein S6 kinase alpha-5 OS=Mus musculus GN=Rps6ka5 PE=1 SV=2	LY*AMKVLKK	Y77	0.224344	4	-1.99457	No	No	14	EBK_JMR_aorta_MF_TMT_2_Fr3_56501
	sp|P16627|HS71L_MOUSE Heat shock 70 kDa protein 1-like OS=Mus musculus GN=Hspa1l PE=1 SV=4	QTQIFTTY*SDNQPGVLIQVYEGER	Y433	0.24647	7	-1.68247	Yes	No	27	EBK_JMR_aorta_MF_TMT_2_Fr3_86828
	sp|E9PVA8|GCN1_MOUSE eIF-2-alpha kinase activator GCN1 OS=Mus musculus GN=Gcn1 PE=1 SV=1	YAERKGAAY*GLAGLVK	Y1399	0.209978	6	-0.490258	No	No	67	EBK_JMR_aorta_MF_TMT_2_Fr5_82405
	tr|Q8BGF0|Q8BGF0_MOUSE Protein AW551984 OS=Mus musculus GN=AW551984 PE=1 SV=1	YVQELPLEDDGALRY*VLPAILNPRYHLSDGR	Y143	0.22841	10	-0.527805	No	No	12	EBK_JMR_aorta_MF_TMT_1_Fr2_6847
	sp|O88342|WDR1_MOUSE WD repeat-containing protein 1 OS=Mus musculus GN=Wdr1 PE=1 SV=3	VY*SILASTLK	Y472	0.172738	9	-0.188302	Yes	Yes	33	EBK_JMR_aorta_MF_TMT_1_Fr5_97313
	sp|Q9WVA4|TAGL2_MOUSE Transgelin-2 OS=Mus musculus GN=Tagln2 PE=1 SV=4	YGINTTDIFQTVDLW*EGK	W117	0.248801	6	-0.131048	Yes	Yes	20	EBK_JMR_aorta_MF_TMT_2_Fr4_102681
		DDGLFSGDPNW*FPK	W150	0.171665	2	-0.147173	Yes	Yes		EBK_JMR_aorta_MF_TMT_1_Fr4_89081
	sp|Q9JLV2|TP4AP_MOUSE Short transient receptor potential channel 4-associated protein OS=Mus musculus GN=Trpc4ap PE=1 SV=2	LEVLY*VLCVLLMGRQRNQVHR	Y393	0.192701	6	0.241851	No	No	7	EBK_JMR_aorta_MF_TMT_1_Fr5_47402
	sp|B2RRF6|Z518A_MOUSE Zinc finger protein 518A OS=Mus musculus GN=Znf518a PE=2 SV=1	ASLY*TLMPDGK	Y1090	0.166948	6	-0.926168	No	Yes	19	EBK_JMR_aorta_MF_TMT_2_Fr3_6824
	sp|Q8R404|MIC13_MOUSE MICOS complex subunit MIC13 OS=Mus musculus GN=Mic13 PE=1 SV=1	GSVAGGAVY*LVYDQELLGPSDK	Y23;Y26	0.241961	8	-1.41567	Yes	No;No	1	EBK_JMR_aorta_MF_TMT_2_Fr3_67529
	sp|P22437|PGH1_MOUSE Prostaglandin G/H synthase 1 OS=Mus musculus GN=Ptgs1 PE=1 SV=1	LKY*QVLDGEVY*PPSVEQASVLMR	Y256;Y261	0.195966	10	-0.656098	Yes	Yes;Yes	9	EBK_JMR_aorta_MF_TMT_2_Fr3_65993
	sp|Q8CAE2|HENMT_MOUSE Small RNA 2'-O-methyltransferase OS=Mus musculus GN=Henmt1 PE=1 SV=1	LLTY*PK	Y350	0.191965	16	-1.09103	Yes	Yes	4	EBK_JMR_aorta_MF_TMT_2_Fr3_18907
	sp|Q9ERS2|NDUAD_MOUSE NADH dehydrogenase [ubiquinone] 1 alpha subcomplex subunit 13 OS=Mus musculus GN=Ndufa13 PE=1 SV=3	WVPPLIGEMY*GLR	Y125	0.224518	14	-0.377303	No	Yes	10	EBK_JMR_aorta_MF_TMT_1_Fr2_82518
	sp|Q8CGF7|TCRG1_MOUSE Transcription elongation regulator 1 OS=Mus musculus GN=Tcerg1 PE=1 SV=2	ELHKIVFDPRY*LLLNPK	Y701	0.182759	7	0.824852	No	No	23	EBK_JMR_aorta_MF_TMT_1_Fr5_29874
	sp|O35379|MRP1_MOUSE Multidrug resistance-associated protein 1 OS=Mus musculus GN=Abcc1 PE=1 SV=1	GSVAY*VPQQAW*IQNDSLR	Y710;W716	0.166324	7	3.45949	No	No;Yes	74	EBK_JMR_aorta_MF_TMT_2_Fr3_7436
		IVY*APPK	Y277	0.176869	2	0.769255	No	No		EBK_JMR_aorta_MF_TMT_2_Fr4_61022
	sp|Q8K2X1|AT10D_MOUSE Probable phospholipid-transporting ATPase VD OS=Mus musculus GN=Atp10d PE=2 SV=2	ANTDVLW*CVLLLIVMCLTGALGHGIWLSR	W324	0.17639	6	-0.618852	No	Yes	16	EBK_JMR_aorta_MF_TMT_1_Fr5_23026
	sp|Q9JHE7|TSSC4_MOUSE Protein TSSC4 OS=Mus musculus GN=Tssc4 PE=1 SV=1	VHGNTGPTRVLPVPDY*VSHPER	Y154	0.198118	12	0.315926	No	Yes	2	EBK_JMR_aorta_MF_TMT_1_Fr5_53682
	tr|G3UXT5|G3UXT5_MOUSE Protein Dhx16 (Fragment) OS=Mus musculus GN=Dhx16 PE=1 SV=1	VLEIESSW*LLEVAPHY*YK	W89;Y97	0.168741	12	-0.22634	Yes	Yes;Yes	3	EBK_JMR_aorta_MF_TMT_2_Fr3_98998
	sp|Q61129|CFAI_MOUSE Complement factor I OS=Mus musculus GN=Cfi PE=1 SV=3	ECELPNSVPACVPW*SPYLFQPNDRCIISGW*GR	W476;W492	0.22449	17	1.53437	No	Yes;Yes	5	EBK_JMR_aorta_MF_TMT_1_Fr5_68712
	tr|J3QQ30|J3QQ30_MOUSE Phosphatidylinositol transfer protein alpha isoform OS=Mus musculus GN=Pitpna PE=1 SV=1	TVSANEY*MKEDFLIK	Y103	0.224534	9	-0.443295	Yes	Yes	14	EBK_JMR_aorta_MF_TMT_2_Fr3_79718
	sp|O08638|MYH11_MOUSE Myosin-11 OS=Mus musculus GN=Myh11 PE=1 SV=1	GQLSDDEKFLFVDKNFMNSPMAQADW*VAK	W30	0.279417	2	-1.49634	Yes	Yes	251	EBK_JMR_aorta_MF_TMT_2_Fr5_88548
		TLLQEQLQAETELY*AESEEMR	Y903	0.257051	6	5.09785	Yes	No		EBK_JMR_aorta_MF_TMT_1_111827
	sp|P00520|ABL1_MOUSE Tyrosine-protein kinase ABL1 OS=Mus musculus GN=Abl1 PE=1 SV=3	QEVSAVVLLY*MATQISSAMEYLEK	Y342;Y353	0.185361	4	0.555014	Yes	Yes	24	EBK_JMR_aorta_MF_TMT_2_Fr5_40585
	sp|Q9DD03|RAB13_MOUSE Ras-related protein Rab-13 OS=Mus musculus GN=Rab13 PE=1 SV=1	LQVW*DTAGQER	W62	0.171165	7	-0.225518	Yes	No	9	EBK_JMR_aorta_MF_TMT_2_Fr3_34080
	sp|Q8BT18|CN037_MOUSE Uncharacterized protein C14orf37 homolog OS=Mus musculus PE=2 SV=2	AGYMSGMLVPVGVGIAGALFILGALY*SIK	Y734	0.168192	5	-0.881401	Yes	Yes	7	EBK_JMR_aorta_MF_TMT_1_Fr5_80195
	sp|A2ASS6|TITIN_MOUSE Titin OS=Mus musculus GN=Ttn PE=1 SV=1	IMGY*IIEK	Y16403	0.177059	2	-0.215325	No	No	585	EBK_JMR_aorta_MF_TMT_1_Fr5_53271
		AGEPVNIPADVTGLPMPKIEW*SK	W17223	0.181605	2	-1.01904	Yes	No		EBK_JMR_aorta_MF_TMT_1_Fr5_8068
		TKGSMLVSWTPPLDNGGSPITGY*WLEK	Y17422	0.180465	3	6.82779	Yes	Yes		EBK_JMR_aorta_MF_TMT_1_Fr5_69933
		AGASLRLMVSVSGRPSPVITW*SK	W31269	0.186897	2	-1.12125	Yes	Yes		EBK_JMR_aorta_MF_TMT_1_51268
	tr|Q8K205|Q8K205_MOUSE Blood vessel epicardial substance OS=Mus musculus GN=Pop1 PE=1 SV=1	Y*PREMLGPVTFIW*K	Y300;W312	0.210602	74	-1.80695	No	Yes;Yes	14	EBK_JMR_aorta_MF_TMT_2_Fr3_28136
	sp|P62737|ACTA_MOUSE Actin, aortic smooth muscle OS=Mus musculus GN=Acta2 PE=1 SV=1	CPETLFQPSFIGMESAGIHETTY*NSIMK	Y281	0.189604	3	2.87655	Yes	No	38	EBK_JMR_aorta_MF_TMT_1_Fr5_80431
		EKLCY*VALDFENEMATAASSSSLEK	Y220	0.332774	29	0.487655	Yes	Yes		EBK_JMR_aorta_MF_TMT_2_Fr3_95522
		KDLYANNVLSGGTTMY*PGIADR	Y308	0.377822	7	2.77346	Yes	Yes		EBK_JMR_aorta_MF_TMT_1_Fr5_52968
		DIKEKLCY*VALDFENEMATAASSSSLEK	Y220	0.194451	2	-0.467593	No	No		EBK_JMR_aorta_MF_TMT_2_Fr4_99532
		SY*ELPDGQVITIGNER	Y242	0.250705	11	0.207943	Yes	Yes		EBK_JMR_aorta_MF_TMT_1_Fr2_74086
		YANNVLSGGTTMY*PGIADR	Y308	0.27743	10	1.90351	Yes	Yes		EBK_JMR_aorta_MF_TMT_1_Fr3_67118
		YPIEHGIITNW*DDMEK	W81	0.180708	11	6.4098	Yes	Yes		EBK_JMR_aorta_MF_TMT_2_Fr3_29975
	sp|Q80W54|FACE1_MOUSE CAAX prenyl protease 1 homolog OS=Mus musculus GN=Zmpste24 PE=1 SV=2	LY*QLDK	Y70	0.183965	9	0.146861	Yes	No	14	EBK_JMR_aorta_MF_TMT_2_Fr5_58884
	sp|Q8CIB5|FERM2_MOUSE Fermitin family homolog 2 OS=Mus musculus GN=Fermt2 PE=1 SV=1	LASKGKTMADSSY*NLEVQNILSFLK	Y485	0.23385	8	0.673989	No	No	31	EBK_JMR_aorta_MF_TMT_1_Fr5_68024
	sp|Q921F4|HNRLL_MOUSE Heterogeneous nuclear ribonucleoprotein L-like OS=Mus musculus GN=Hnrnpll PE=1 SV=3	TIPGTALVEMGDEY*AVER	Y432	0.180145	5	-2.22134	Yes	No	9	EBK_JMR_aorta_MF_TMT_1_Fr2_73607
		TDAVEALTALNHY*QIRVPNGSNPY*TLK	Y568;Y576	0.177168	2	2.7896	No	Yes;Yes		EBK_JMR_aorta_MF_TMT_1_83049
	sp|Q04736|YES_MOUSE Tyrosine-protein kinase Yes OS=Mus musculus GN=Yes1 PE=1 SV=3	SGY*IPSNYVVPADSIQAEEWYFGK	Y139	0.207305	13	-0.0873716	Yes	Yes	12	EBK_JMR_aorta_MF_TMT_1_Fr2_46955
	sp|P13597|ICAM1_MOUSE Intercellular adhesion molecule 1 OS=Mus musculus GN=Icam1 PE=1 SV=1	EDISLGLETQW*LK	W64	0.177885	7	0.184258	Yes	Yes	8	EBK_JMR_aorta_MF_TMT_2_Fr3_80109
	sp|O08665|SEM3A_MOUSE Semaphorin-3A OS=Mus musculus GN=Sema3a PE=1 SV=2	W*AGKDILKECANFIK	W105	0.178951	7	1.25637	No	No	8	EBK_JMR_aorta_MF_TMT_1_Fr5_89929
	sp|O88508|DNM3A_MOUSE DNA (cytosine-5)-methyltransferase 3A OS=Mus musculus GN=Dnmt3a PE=1 SV=2	W*KREAEK	W207	0.21689	73	-0.337672	No	Yes	13	EBK_JMR_aorta_MF_TMT_1_Fr2_29683
	sp|Q9ESE1|LRBA_MOUSE Lipopolysaccharide-responsive and beige-like anchor protein OS=Mus musculus GN=Lrba PE=1 SV=1	ALGY*FLK	Y745	0.195654	12	1.82586	Yes	Yes	32	EBK_JMR_aorta_MF_TMT_2_Fr5_49512
	sp|Q9JME5|AP3B2_MOUSE AP-3 complex subunit beta-2 OS=Mus musculus GN=Ap3b2 PE=1 SV=2	GPGSEEAATAALPARKPY*VMDPDHR	Y296	0.228203	11	1.43301	No	No	14	EBK_JMR_aorta_MF_TMT_2_Fr5_76839
	sp|O08648|M3K4_MOUSE Mitogen-activated protein kinase kinase kinase 4 OS=Mus musculus GN=Map3k4 PE=1 SV=2	YISFAQKW*MNY*VLTK	W1064;Y1067	0.181885	9	3.22044	No	Yes;Yes	28	EBK_JMR_aorta_MF_TMT_2_Fr3_47089
	sp|E9Q6P5|TTC7B_MOUSE Tetratricopeptide repeat protein 7B OS=Mus musculus GN=Ttc7b PE=1 SV=1	LCVGSLHW*LEEAEK	W447	0.176662	16	1.49933	No	Yes	16	EBK_JMR_aorta_MF_TMT_1_Fr2_101069
	sp|Q8VEH5|EPMIP_MOUSE EPM2A-interacting protein 1 OS=Mus musculus GN=Epm2aip1 PE=1 SV=1	Y*QMVISRLQKDFER	Y461	0.171039	9	1.8494	No	Yes	9	EBK_JMR_aorta_MF_TMT_2_Fr2_60627
	sp|Q80UG2|PLXA4_MOUSE Plexin-A4 OS=Mus musculus GN=Plxna4 PE=1 SV=3	LLQAAY*LSK	Y313	0.226192	11	1.6492	No	Yes	23	EBK_JMR_aorta_MF_TMT_2_Fr5_65080
	sp|P63101|1433Z_MOUSE 14-3-3 protein zeta/delta OS=Mus musculus GN=Ywhaz PE=1 SV=1	GIVDQSQQAY*QEAFEISK	Y149	0.357672	7	0.496923	Yes	Yes	23	EBK_JMR_aorta_MF_TMT_2_Fr3_78049
	sp|Q9JIY5|HTRA2_MOUSE Serine protease HTRA2, mitochondrial OS=Mus musculus GN=Htra2 PE=1 SV=2	ADLTSRTPDLW*AR	W80	0.165923	6	1.94935	No	Yes	4	EBK_JMR_aorta_MF_TMT_1_Fr4_63525
	sp|Q9CR92|CCD96_MOUSE Coiled-coil domain-containing protein 96 OS=Mus musculus GN=Ccdc96 PE=2 SV=1	Y*LAMLEELKK	Y316	0.231242	9	2.28464	No	Yes	13	EBK_JMR_aorta_MF_TMT_1_Fr1_43288
	tr|F7BYG3|F7BYG3_MOUSE Protein Sptbn5 (Fragment) OS=Mus musculus GN=Sptbn5 PE=4 SV=8	EPLTQPDPLERAEAVQGTW*QLLW*AGAARR	W773;W777	0.180032	8	1.24213	No	Yes	13	EBK_JMR_aorta_MF_TMT_2_Fr3_100122
	tr|E9PUZ9|E9PUZ9_MOUSE Protein Pdzrn4 OS=Mus musculus GN=Pdzrn4 PE=1 SV=1	SAVEY*AQSQLSLVSMCK	Y843	0.175591	6	4.33049	No	Yes	6	EBK_JMR_aorta_MF_TMT_2_Fr2_60230
	sp|Q3UHF7|ZEP2_MOUSE Transcription factor HIVEP2 OS=Mus musculus GN=Hivep2 PE=1 SV=1	W*RQEQSAVLKMSTFSSQEGPR	W26	0.173999	9	2.86947	No	Yes	31	EBK_JMR_aorta_MF_TMT_2_Fr3_65757
	tr|E9PZX4|E9PZX4_MOUSE Protein Vmn2r87 OS=Mus musculus GN=Vmn2r87 PE=3 SV=1	GSVIAFHVVLGY*LGSLALGSFTVAFLAR	Y749	0.251729	17	2.92565	No	Yes	13	EBK_JMR_aorta_MF_TMT_1_Fr5_53990
	tr|Q80ZE3|Q80ZE3_MOUSE Protein Siglecg OS=Mus musculus GN=Siglecg PE=1 SV=1	LGSQQHTLDLSVLY*PPQDLR	Y337	0.166187	13	2.4022	Yes	Yes	8	EBK_JMR_aorta_MF_TMT_2_Fr3_45162
	sp|Q8BTM8|FLNA_MOUSE Filamin-A OS=Mus musculus GN=Flna PE=1 SV=5	LQVEPAVDTSGVQCY*GPGIEGQGVFR	Y1261	0.414926	12	-0.701193	Yes	Yes	189	EBK_JMR_aorta_MF_TMT_2_Fr3_85183
		DGSCGVAY*VVQEPGDYEVSVK	Y2297	0.22772	5	6.08957	Yes	Yes		EBK_JMR_aorta_MF_TMT_1_Fr2_79332
	sp|Q80W68|KIRR1_MOUSE Kin of IRRE-like protein 1 OS=Mus musculus GN=Kirrel PE=1 SV=1	EVPLY*VNGPPIISSEAVQFAVR	Y420	0.220546	71	2.00915	No	Yes	13	EBK_JMR_aorta_MF_TMT_2_Fr5_60733
	sp|Q3UQ44|IQGA2_MOUSE Ras GTPase-activating-like protein IQGAP2 OS=Mus musculus GN=Iqgap2 PE=1 SV=2	ELEKY*GIQMPAFSK	Y188	0.181607	9	0.472801	Yes	No	29	EBK_JMR_aorta_MF_TMT_1_Fr2_101129
		HTDNTVQW*LRAMEAIGLPK	W116	0.173907	2	3.24393	No	Yes		EBK_JMR_aorta_MF_TMT_2_Fr5_80222
	sp|Q5FWI3|TMEM2_MOUSE Transmembrane protein 2 OS=Mus musculus GN=Tmem2 PE=1 SV=1	KY*VPTPDRY*SSAIGFLMK	Y888;Y895	0.171493	8	2.81892	No	No;No	11	EBK_JMR_aorta_MF_TMT_2_Fr3_15520
	tr|V9GXQ2|V9GXQ2_MOUSE Protein Gm17087 OS=Mus musculus GN=Gm17087 PE=1 SV=1	VAPEEY*PVLLTEGPLNPK	Y78	0.192717	34	0.266031	Yes	Yes	4	EBK_JMR_aorta_MF_TMT_2_Fr3_55503
	sp|P70694|DHB5_MOUSE Estradiol 17 beta-dehydrogenase 5 OS=Mus musculus GN=Akr1c6 PE=1 SV=1	QLQLDY*VDLY*LIHFPMAMKPGENY*LPK	Y110;Y114;Y128	0.179462	4	3.09777	Yes	No	7	EBK_JMR_aorta_MF_TMT_2_Fr3_88587
	sp|O35379|MRP1_MOUSE Multidrug resistance-associated protein 1 OS=Mus musculus GN=Abcc1 PE=1 SV=1	GSVAY*VPQQAW*IQNDSLR	Y710;W716	0.166324	7	3.45949	No	No;Yes	27	EBK_JMR_aorta_MF_TMT_2_Fr3_7436
		IVY*APPK	Y277	0.186869	2	0.769255	No	No		EBK_JMR_aorta_MF_TMT_2_Fr4_61022
	sp|Q3V129|ULK4_MOUSE Serine/threonine-protein kinase ULK4 OS=Mus musculus GN=Ulk4 PE=1 SV=2	DNKTNTEPASTLLASLLDILLGMLTY*TSR	Y1121	0.184007	7	8.59436	No	Yes	22	EBK_JMR_aorta_MF_TMT_1_Fr5_69240
	sp|Q8CE22|DMTF1_MOUSE Cyclin-D-binding Myb-like transcription factor 1 OS=Mus musculus GN=Dmtf1 PE=1 SV=2	Y*TPEEIEK	Y227	0.178485	8	4.02158	No	Yes	10	EBK_JMR_aorta_MF_TMT_2_Fr1_43719
	sp|P12849|KAP1_MOUSE cAMP-dependent protein kinase type I-beta regulatory subunit OS=Mus musculus GN=Prkar1b PE=1 SV=2	KMY*EEFLSK	Y246	0.230098	13	5.273	Yes	Yes	9	EBK_JMR_aorta_MF_TMT_1_Fr2_55434
	sp|Q6PDI5|ECM29_MOUSE Proteasome-associated protein ECM29 homolog OS=Mus musculus GN=Ecm29 PE=1 SV=3	Y*MTGTTVLPFNPAAFGEIVLY*LR	Y574;Y594	0.183851	5	13.4179	No	Yes;No	36	EBK_JMR_aorta_MF_TMT_2_108847
	tr|Q3V2R3|Q3V2R3_MOUSE Beta-chimaerin OS=Mus musculus GN=Chn2 PE=1 SV=1	AAEY*IAKMTTNPIY*EHIGYATLLREK	Y144;Y154	0.188021	2	3.40738	No	Yes	7	EBK_JMR_aorta_MF_TMT_2_Fr3_40724
	sp|P97333|NRP1_MOUSE Neuropilin-1 OS=Mus musculus GN=Nrp1 PE=1 SV=2	IAYSNNGSDW*KTIMDDSKR	W527	0.254776	11	12.3607	No	Yes	8	EBK_JMR_aorta_MF_TMT_2_Fr3_62096
	sp|P29416|HEXA_MOUSE Beta-hexosaminidase subunit alpha OS=Mus musculus GN=Hexa PE=1 SV=2	AIISAPWY*INR	Y420	0.183613	12	3.4896	Yes	Yes	5	EBK_JMR_aorta_MF_TMT_1_81880
	tr|D3YYQ8|D3YYQ8_MOUSE Protein Dnah10 OS=Mus musculus GN=Dnah10 PE=1 SV=2	INMRATY*FK	Y4121	0.194451	2	2.46759	No	No	73	EBK_JMR_aorta_MF_TMT_2_Fr2_99770
	sp|Q9WUM4|COR1C_MOUSE Coronin-1C OS=Mus musculus GN=Coro1c PE=1 SV=2	AIFLADGNVFTTGFSRMSERQLALW*NPK	W248	0.180265	2	1.62227	No	Yes	28	EBK_JMR_aorta_MF_TMT_1_Fr5_64218
	sp|Q5SSZ5|TENS3_MOUSE Tensin-3 OS=Mus musculus GN=Tns3 PE=1 SV=1	LYQAMQPVYTSGIY*NVGSENPSRIR	Y216	0.168681	4	3.88264	No	Yes	28	EBK_JMR_aorta_MF_TMT_2_Fr3_14315
	sp|P68372|TBB4B_MOUSE Tubulin beta-4B chain OS=Mus musculus GN=Tubb4b PE=1 SV=1	LTTPTY*GDLNHLVSATMSGVTTCLR	Y222	0.179354	4	1.58356	No	Yes	22	EBK_JMR_aorta_MF_TMT_2_Fr4_69974
	sp|O08999|LTBP2_MOUSE Latent-transforming growth factor beta-binding protein 2 OS=Mus musculus GN=Ltbp2 PE=1 SV=2	EPDAPVPGLSPSEW*NQPAQGNPGWLAEAEAR	W87	0.177127	2	3.52704	No	Yes	20	EBK_JMR_aorta_MF_TMT_2_Fr2_81845
	sp|P50096|IMDH1_MOUSE Inosine-5'-monophosphate dehydrogenase 1 OS=Mus musculus GN=Impdh1 PE=1 SV=2	FVPY*LIAGIQHGCQDIGAQSLSVLRSMMYSGEIK	Y460	0.177673	2	2.2995	No	Yes	10	EBK_JMR_aorta_MF_TMT_2_13291
	sp|P63154|CRNL1_MOUSE Crooked neck-like protein 1 OS=Mus musculus GN=Crnkl1 PE=1 SV=1	ARAIYELAISQPRLDMPEVLW*K	W518	0.207075	2	4.3583	No	No	11	EBK_JMR_aorta_MF_TMT_1_Fr5_25164
	sp|P97927|LAMA4_MOUSE Laminin subunit alpha-4 OS=Mus musculus GN=Lama4 PE=1 SV=2	AQINDAKY*HEISIIYHNDK	Y1131	0.218605	2	1.84044	No	Yes	53	EBK_JMR_aorta_MF_TMT_2_61804
	sp|Q03141|MARK3_MOUSE MAP/microtubule affinity-regulating kinase 3 OS=Mus musculus GN=Mark3 PE=1 SV=2	QRRY*SDHAGPAIPSVVAY*PK	Y419;Y433	0.172892	2	1.62312	Yes	Yes	21	EBK_JMR_aorta_MF_TMT_2_Fr3_37137
	sp|Q3UTY6|THSD4_MOUSE Thrombospondin type-1 domain-containing protein 4 OS=Mus musculus GN=Thsd4 PE=1 SV=2	SIINGNW*AIDRPGK	W467	0.176647	4	3.59652	Yes	Yes	17	EBK_JMR_aorta_MF_TMT_2_Fr4_26564
	sp|Q61425|HCDH_MOUSE Hydroxyacyl-coenzyme A dehydrogenase, mitochondrial OS=Mus musculus GN=Hadh PE=1 SV=2	LGAGY*PMGPFELLDY*VGLDTTK	Y254;Y264	0.165513	3	2.12287	No	No;No	19	EBK_JMR_aorta_MF_TMT_2_Fr3_6208
	sp|Q6PAL7|AHDC1_MOUSE AT-hook DNA-binding motif-containing protein 1 OS=Mus musculus GN=Ahdc1 PE=1 SV=1	GTAYWYPPGSAARSPPY*EGKVGSGLLADFLGR	Y1472	0.183903	4	2.20196	No	Yes	21	EBK_JMR_aorta_MF_TMT_2_Fr3_32543
	sp|Q6ZQ38|CAND1_MOUSE Cullin-associated NEDD8-dissociated protein 1 OS=Mus musculus GN=Cand1 PE=1 SV=2	EIISSASVAGLKPY*VENIW*LLLK	Y928;W933	0.17024	3	2.50501	No	No;Yes	42	EBK_JMR_aorta_MF_TMT_1_Fr4_94058
	sp|Q7TNH6|NPHP3_MOUSE Nephrocystin-3 OS=Mus musculus GN=Nphp3 PE=1 SV=2	MHPRVGETLKNLAVLSY*EEGNFEK	Y1268	0.172256	2	2.83268	No	No	15	EBK_JMR_aorta_MF_TMT_1_86400
	sp|Q8BX46|SKOR1_MOUSE SKI family transcriptional corepressor 1 OS=Mus musculus GN=Skor1 PE=1 SV=2	DAESIAKLY*GSAR	Y606	0.19779	5	1.97414	Yes	No	14	EBK_JMR_aorta_MF_TMT_1_Fr1_47854
	sp|Q8K4G1|LTBP4_MOUSE Latent-transforming growth factor beta-binding protein 4 OS=Mus musculus GN=Ltbp4 PE=1 SV=2	VSGPW*EEANPEALAR	W243	0.181121	2	2.21	Yes	Yes	18	EBK_JMR_aorta_MF_TMT_2_94479
	sp|Q8VCV1|AB17C_MOUSE Protein ABHD17C OS=Mus musculus GN=Abhd17c PE=1 SV=2	TRY*GVSPENIILY*GQSIGTVPTVDLASR	Y189;Y199	0.180122	3	2.00037	Yes	No;No	2	EBK_JMR_aorta_MF_TMT_1_Fr3_28803
	sp|Q921M3|SF3B3_MOUSE Splicing factor 3B subunit 3 OS=Mus musculus GN=Sf3b3 PE=1 SV=1	ALW*DRGLLNGASQK	W1077	0.176379	2	3.22508	Yes	Yes	22	EBK_JMR_aorta_MF_TMT_2_23176
	sp|Q922M7|ASHWN_MOUSE Ashwin OS=Mus musculus PE=1 SV=1	DLPKNRW*GK	W70	0.172869	3	1.97439	No	Yes	5	EBK_JMR_aorta_MF_TMT_2_Fr5_81444
	sp|Q9CQN1|TRAP1_MOUSE Heat shock protein 75 kDa, mitochondrial OS=Mus musculus GN=Trap1 PE=1 SV=1	YIAQAYDKPRFTLHY*KTDAPLNIR	Y333	0.171957	2	2.19959	No	No	18	EBK_JMR_aorta_MF_TMT_2_65910
	sp|Q9D273|MMAB_MOUSE Cob(I)yrinic acid a,c-diamide adenosyltransferase, mitochondrial OS=Mus musculus GN=Mmab PE=1 SV=1	LSDY*LFTVARY*AAMKEGSQEK	Y213;Y220	0.192417	2	2.99677	No	Yes;Yes	4	EBK_JMR_aorta_MF_TMT_2_6180
	sp|Q9QZE7|TSNAX_MOUSE Translin-associated protein X OS=Mus musculus GN=Tsnax PE=1 SV=1	KIY*TLK	Y70	0.205793	2	1.16223	Yes	No	8	EBK_JMR_aorta_MF_TMT_2_Fr5_90445
	(1) Protein name and Uniprot Accesion number
	(2) Nitrated peptide sequences, with the specific modification indicated as * for nitro and dinitro
	(3) Position of the modified amino acids in the protein sequence
	(4) Xcorr corrected : quality of identification as described in methods
	(5) PSMs (number of MS/MS spectra in which the nitro-peptide was positively identified with an FDR < 0.01)
	(6) Fold-changes Marfan/WT
	(7) Yes, if the non-modified peptide form is also detected
	(8) Yes, if the immonium ion is detected in any MS/MS spectrum
	(9) Number of non-modified peptides with which the protein is identified
	(10) Raw file and scan number in PeptideAtlas for the highest scored reference spectrum based on column (4) value

## Sheet: Additional_information_non_mod
Seq of all-non-modified peptides per protein
sp|Q9DCD0|6PGD_MOUSE 6-phosphogluconate dehydrogenase, decarboxylating OS=Mus musculus GN=Pgd PE=1 SV=3
DVIGMR
AGQAVDDFIEK
VDDFIANEAK
VVGAQSIKDMVSK
SFIEDIR
VVQIEGSK
IVPIIDTGDIIIDGGNSEYRDTTR
AIYASK
IKDAFER
YGPSIMPGGNK
GIIFVGSGVSGGEEGAR
TVSKVDDFIANEAK
YRDTDGK
VVGAQSIK
SVFIGK
SFIEDIRK
AIFQAIAAK
VIIIVK
HEEMAQAFEEWNK
VVQIEGSKK
EAWPHIKAIFQAIAAKVGTGEPCCDWVGDEGAGHFVK
GTKVVGAQSIK
EAWPHIK
sp|Q60598|SRC8_MOUSE Src substrate cortactin OS=Mus musculus GN=Cttn PE=1 SV=2
EIETGPK
YGVQADRVDK
FGVQTDR
SAVGFEYQGK
SAVGFDYQGK
QDSSAVGFDYK
VDQSAVGFEYQGK
VDKSAVGFDYQGK
FGVQMDRVDQSAVGFEYQGK
NASTFEEVVQVPSAYQK
ENVFQEHQTIK
DYSSGFGGK
ANFENIAK
TVPIEAVTSK
ISKHCSQVDSVRGFGGK
MDKNASTFEEVVQVPSAYQK
TGFGGK
TSNIRANFENIAK
GRYGIFPANYVEIR
IQIHESQK
YGIFPANYVEIRQ
YGIFPANYVEIR
VDKSAVGFEYQGK
SAVGHEYQSKISKHCSQVDSVR
YGIDKDKVDK
TEKHESQK
sp|Q925N2|SFXN2_MOUSE Sideroflexin-2 OS=Mus musculus GN=Sfxn2 PE=1 SV=1
TVFASEQEIDWAK
QMAISYFTATTTAVATAVGMNMWTKR
MNVIGRMSFQVPGGMIITGFMIQFYR
QMAISYFTATTTAVATAVGMNMWTK
ITMAAPGMIIIPVIMERIER
MGIVPPGTQMEQIIYAK
MNVIGR
sp|Q9DBF1|AL7A1_MOUSE Alpha-aminoadipic semialdehyde dehydrogenase OS=Mus musculus GN=Aldh7a1 PE=1 SV=4
QGGTVVYGGK
EVAIMVQER
IQIIGR
AWNIWADIPAPK
FQDEEEVFEWNNEVK
HTGGGR
GSDCGIVNVNIPTSGAEIGGAFGGEK
IVSIEMGK
KIGDAFR
QGISSSIFTK
GAPTTSIVSVAVTK
IGDAFR
VNIISFTGSTQVGK
AVEEAKK
VGNPWDPNIIYGPIHTK
AVEEAK
QASIKDYEETIGKAK
IFRWIGPK
sp|Q8C547|HTR5B_MOUSE HEAT repeat-containing protein 5B OS=Mus musculus GN=Heatr5b PE=1 SV=3
IQMIDHFAECVK
SIITDRSMAVRCAVAK
EISGGNVNPFTPGVSSR
CNDIIR
SICHYDDSVIIGSWIQETDHK
NDIIVIHISDIIR
ATQTHVDAVYSRR
IIGTVMATAIMPK
MIDSPSHTAMK
ASQASK
ATFDEVIEIMATGFIRGGSGFIKSGGEMIK
ASAAMVR
SGGEMIK
DIHEFAIQNIMHIGPIYPHAFK
DVIAASSDMSAATIISSGK
ASAAMVRIR
AVERHRPASSTEIIAVQEGIK
ATVGSIIGEKAQIAAAKEICQAIGK
AQIAAAK
AIENSNYGVRVAVSK
SMAVRCAVAK
AVEAVVNDTSSENK
TVMGAAPEIKARIETAVR
YVGGIGSGQHIK
IWIAAIK
TVMGAAPEIK
RATFDEVIEIMATGFIRGGSGFIK
AIENSNYGVRVAVSKIIGTVMATAIMPK
NAINEEDMEK
SAINSCDPWVQAK
AKAAARQPAPTTHSTPTIK
sp|Q9CZ30|OLA1_MOUSE Obg-like ATPase 1 OS=Mus musculus GN=Ola1 PE=1 SV=1
IQEISAEER
YEDFKDEGSENAVK
AFEDDDITHVEGSVDPIR
IQEISAEERQK
NYIVEDGDIIFFK
IHTDFEK
SWVIDQK
YDPGAIVIPFSGAIEIK
GFIMAEVMK
IGIVGIPNVGK
GGDGIKPPPIIGR
FYHDWNDK
APQAAGK
EIEVINK
sp|Q64514|TPP2_MOUSE Tripeptidyl-peptidase 2 OS=Mus musculus GN=Tpp2 PE=1 SV=3
YEDIAPCITIK
ISTMETGTGIIR
IDSTDIYNEIK
EEFTEAIRDIK
IGFTVTVGNNR
DIKEEFTEAIR
DGEIIGISGRVIK
GTQIMNGTSMSSPNACGGIAIVISGIK
NGVAPGAQIISIK
MYGRGIKFATK
YHIGIK
VPITAVIAAK
GTIIEAFPVIGGK
IIDIIDTTGSGDVNTATEVEPK
AIKERIQK
VDPRGIR
AIENTAIK
ACVDSNENGDISK
SSSITIPPK
IGDTRISTMETGTGIIR
sp|A2AUM9|CE152_MOUSE Centrosomal protein of 152 kDa OS=Mus musculus GN=Cep152 PE=1 SV=1
CISESR
QHIIEVYEGTQSQIR
EMRPMASTAIPSDCRCGDASCRHSGVIAK
ISIAISEAK
AIIRAQQQEWAK
AIHDMISIITDSVASEQEK
EKQECQDIR
EWQSKIDDSIAAWR
DVAPEFVPCQGEGGFDIHEK
IEIEEKYQETIK
QIDSIVEK
AEAAAVIAEEQARQVQQEK
AEAAAVIAEEQAR
QQEIAVAHRISIAISEAKEK
QMVQEFDHDK
HSGVIAK
YIQESKERAAEMVK
ECRETMEAFQQSK
EMQIEAQIAAIEAQVEAFRVSEEK
CGDASCRHSGVIAK
DAIGAGSEPIIYSAAHSFIGGAEK
ESIIAK
TDTSEKTTK
ETMEAFQQSK
GPSCGAIEPYK
SSHTIDIPK
AAEMVK
ACIQKAIHDMISIITDSVASEQEK
RISGTGPSSICQKPIIK
ICEIKGIRCGHCFQEIEK
sp|Q2PZL6|FAT4_MOUSE Protocadherin Fat 4 OS=Mus musculus GN=Fat4 PE=1 SV=2
AAGNEEGK
VTVGGIR
VTQSIDR
IDSVTGAITVAK
DQGRPPR
EDSGSGR
GSENVAFDDPDNIPPYGDDIAVR
GNEERQFAIDSFSGQVTIVGK
VIYSIK
AGSFVGK
TVSARDR
NVKVGTK
DIASIPEKAAGNEEGK
VTAVDDK
IFTIGR
TCETVVACIGVICPQGK
DIGDNGTVRFSIQEAENDQR
DINDNAPKFIK
DGGSFPK
AVDPDEGVNGRVIYSIK
QSYHITVK
AVEPISATVNVTVIIEDVNDNRPIFNSTNYTFYFEEEQR
SSDKGSPSQSTSVK
FSIGTIDGEVHITGEIDR
SGVISTK
ADDGIQSSDMR
AQATDPDSGPNSYIEYTIINPSGNK
GIPQPIKDQATVHVYMK
HEMTISATDGGWVAR
HFEVQRSK
TGYTGK
EERVSIK
GQPPISSSTEVVVMVIDINDNNPVFAQAMYR
IGRRSK
RAEGGPVGTPAAASGAADSTIK
sp|P42669|PURA_MOUSE Transcriptional activator protein Pur-alpha OS=Mus musculus GN=Pura PE=1 SV=1
RVDIQNK
SEFIVR
AACEQIHQQQQQQQEETTAATIIIQGEEEGEED
IIDDYGVEEEPAEIPEGTSITVDNKR
VDIQNKRFYIDVK
IIDDYGVEEEPAEIPEGTSITVDNK
VDIQNK
IAEVGAGGNK
NSITVPYK
FYIDVK
VSEVKPTYR
FGHTFCK
FFFDVGSNK
GPGIGSTQGQTIAIPAQGIIEFR
IAEVGAGGNKSRITISMSVAVEFR
sp|Q8R123|FAD1_MOUSE FAD synthase OS=Mus musculus GN=Flad1 PE=1 SV=1
RVIEGIK
VIEGIK
ENTTQNPAIK
IPQGSIVPYQPDAVEK
IAESGSCIGK
ASEIPPGSGRSVTAGIIIVGDEIIK
RYNIQVIEAEGNMK
sp|Q8VHE6|DYH5_MOUSE Dynein heavy chain 5, axonemal OS=Mus musculus GN=Dnah5 PE=1 SV=2
HGMMTIGPSGSGK
MGTTYGPPAGK
MQTASTIISGIAGEK
KEVITSMDRFK
DMFKKNFSDMK
IAKDVIDTIIGIQPK
EVDVMDGFKIYITTK
TIESYVDK
GDSTSEVIASMEDSIMIIGSIISNRYNMPFK
CRHKMQTASTIISGIAGEK
VFVTEGK
ACPPKPSK
ISRPIK
TGSTFK
AVVSIVEEEFGEEK
QVINEWDNKTITFSGFKTR
TITIANGDRIPMAPNCK
QWSSEIISK
GIGRIFK
YIMDSMGENYAEGVIIDIEK
YQDIVAAIKK
MNTGIEK
EVSFNTIDTADGGIINSVRR
QNPSEKQFDFSEMYIFGK
NTIEAIR
DAIVAVSEHFISSYTIDCTAEIK
VRHGMMTIGPSGSGK
IINTFAK
EASESVAAISK
ISITAETK
EVITSMDRFK
DSNDASK
DSSGGGDETREAVVARIADDMIEK
NDIPQRIK
TIAQAR
HIIAMQDIQKAQAEIDAK
EKEIQVANEK
IAMAAIK
GNAIIVGVGGSGK
AMTDCGKPHR
DVIDTIIGIQPK
SITGYIEK
IMTAGNFIQNIQQFPK
STITEIK
IADDMIEK
TYSVIQDSK
VCGNVAGICSWTK
DVAIMGACVFFIRSDPSK
IAAVIK
GIYEEHK
GEIIIR
IWQGMINITSEVIK
AQAEIDAK
TPRGNAIIVGVGGSGK
IPSTRQAISTIK
QVEEAGIINHPPWKIK
IDIPVISVAAQQISIIITCKK
DISRIWQGMINITSEVIK
ITSIFVK
tr|A2AIM4|A2AIM4_MOUSE Tropomyosin beta chain OS=Mus musculus GN=Tpm2 PE=1 SV=1
AEQAEADKK
KYEEVAR
HIAEDSDRKYEEVAR
GTEDEVEK
IEQAEKK
YSESVK
TMDQAIK
ARQIEEEIR
IEQAEK
YSESVKDAQEK
KATDAEADVASINRR
EDKYEEEIK
IEEAEK
IDKENAIDR
ATDAEADVASINRR
QIEEEIR
ATDAEADVASINR
IKGTEDEVEK
YEEEIK
IEEAEKAADESER
KATDAEADVASINR
ENAIDRAEQAEADKK
DAQEKIEQAEK
DAQEKIEQAEKK
MEIQEMQIK
AMKDEEKMEIQEMQIK
QIEEEQQAIQKK
CKQIEEEQQAIQK
QIEEEQQAIQK
IATAIQK
GTEDEVEKYSESVK
RIQIVEEEIDR
RIQIVEEEIDRAQER
SIIASEEEYSTKEDK
SIIASEEEYSTK
IDKENAIDRAEQAEADK
GTEDEVEKYSESVKDAQEK
IQIVEEEIDRAQER
YSESVKDAQEKIEQAEK
SIIASEEEYSTKEDKYEEEIK
IVIIEGEIERSEER
IQIVEEEIDR
TIDDIEDEVYAQK
IVIIEGEIER
EDKYEEEIKIIEEK
EAETRAEFAERSVAK
QIEEEIRTMDQAIK
IKGTEDEVEKYSESVK
KIVIIEGEIERSEER
KIVIIEGEIER
IVIIEGEIERSEERAEVAESR
IATAIQKIEEAEKAADESER
IKEAETR
IATAIQKIEEAEK
VIENRAMK
QAEDRCKQIEEEQQAIQK
SVAKIEK
VIENRAMKDEEK
KMQMIK
IQIVEEEIDRAQERIATAIQK
TIDDIEDEVYAQKMKYK
AMKDEEK
AEQAEADK
ENAIDR
KIKGTEDEVEK
CKQIEEEQQAIQKK
AQERIATAIQK
ARQIEEEIRTMDQAIK
EAETRAEFAER
sp|Q9D3D0|TTPAL_MOUSE Alpha-tocopherol transfer protein-like OS=Mus musculus GN=Ttpal PE=1 SV=3
SWPEVFSNIRPSAIK
GVSISK
sp|Q920B0|FRM4B_MOUSE FERM domain-containing protein 4B OS=Mus musculus GN=Frmd4b PE=1 SV=2
GITRGQAVVQYMK
VGTTFK
VIEHDIPK
IVEAAK
IEIIVQPK
SIGIER
ICIREAEITGRMPK
ISVSRRTFGQSGIFVQTWYANSSIIK
SFHEDEVDR
ISVSRR
AIVAEHIR
DVYQMTEGRHCQVHIIDDR
SIDDIAMDITETGTQRGSK
sp|Q8C078|KKCC2_MOUSE Calcium/calmodulin-dependent protein kinase kinase 2 OS=Mus musculus GN=Camkk2 PE=1 SV=2
SISAPGNIITKKPTREWEPISEPK
GIEYIHYQK
SISAPGNIITK
MSIQEPSQGGPASSSNSIDMNGR
GARPAPGGCIQPR
MIDKNPESRIVVPEIK
DQPPEADGQEIPIEASDPESR
IVVPEIK
sp|Q6P1C6|LRIG3_MOUSE Leucine-rich repeats and immunoglobulin-like domains protein 3 OS=Mus musculus GN=Lrig3 PE=1 SV=1
SISSPEIDSESEENDK
AGAMAR
KDNEAIQDAEMENYAHIR
MGAPGIR
GITSIK
INRNRISAIPPK
IMDGAFWGISNMEVIQIDHNNITEITK
ISPDAWEFCQK
INWTKDDSPIVVTER
IDISHNRISFIQTSSISHIQSIQEVK
sp|Q8R422|CD109_MOUSE CD109 antigen OS=Mus musculus GN=Cd109 PE=1 SV=1
GSGSSK
CFIEADYYIDIDQDVIHRTYTWINAHK
SDGNQITPEEIENDIVTVVTQR
ITFESK
YQPNIDVQDSIK
IEFPVMSISGEIQIK
SVIIDITDSNVESK
SYNTQVK
GDIGVVSK
SIIEAEGVFHR
KYQPNIDVQDSIK
DISYMVISK
QITVNIK
VGSPFDIMVSGNR
AEEAINIIMQR
AISEFSAIVHK
IPVQIVFENK
TIVIPAIPISSADK
TSVDIFIKDPK
NFPETWIWIDAYMGSK
DSIDEVYDTEEYSER
TRDEYIK
NSIGGFVSTQDTVVAIK
TGMVIMEVNIISGFSASSDSIPISETIKK
FSFPPDTVIGSER
SISVIIQTDK
QQSMRFSFPPDTVIGSERVQITAIGDIIGSSINGISSIIR
sp|P21107|TPM3_MOUSE Tropomyosin alpha-3 chain OS=Mus musculus GN=Tpm3 PE=1 SV=3
KYEEVAR
AIKDEEK
SIEAQAEK
NVTNNIK
EDKYEEEIK
IEEAEK
YEEEIK
IEEAEKAADESER
YSQKEDKYEEEIK
IATAIQK
IEIAEK
RIQIVEEEIDR
DAQEKIEIAEK
RIQIVEEEIDRAQER
AISDEIDHAINDMTSI
MEIQEIQIK
GTEDEIDKYSEAIK
DEEKMEIQEIQIK
IQIVEEEIDRAQER
IQIVEEEIDR
EAETRAEFAERSVAK
GTEDEIDKYSEAIKDAQEK
IVIIEGDIER
QIEDEIATMQK
IATAIQKIEEAEKAADESER
IKEAETR
KIVIIEGDIERTEER
AIKDEEKMEIQEIQIK
IATAIQKIEEAEK
KIVIIEGDIER
IKGTEDEIDKYSEAIK
MMEAIK
SVAKIEK
GTEDEIDK
KMQMIK
IQIVEEEIDRAQERIATAIQK
TIDDIEDEIYAQK
CSEIEEEIK
SKQIEDEIATMQK
IVIIEGDIERTEER
IEIAEKK
AQERIATAIQK
EAETRAEFAER
sp|Q5SZV5|K0319_MOUSE Dyslexia-associated protein KIAA0319 homolog OS=Mus musculus GN=Kiaa0319 PE=1 SV=1
AQAGGR
AIAVSAGDNIVITIPDREAEIK
VIRAAAVARNIHK
EAFIIFKVIR
EKEAFIIFKVIR
ITITDSDGATNSTTASIVIR
AIATVTGIQVGIYHFRITVR
TKYTIIDSMDEQERMEIRPK
IQAHTDVSTVIVFYVQSGSPFK
GPSAVEMENVDK
sp|Q148V8|FA83H_MOUSE Protein FAM83H OS=Mus musculus GN=Fam83h PE=1 SV=1
IIGTFK
DSPPPEGIGTHQIPYSEPKGNPTPAYPER
AVVSQAWREEVVAPGGAGTERR
EEVVAPGGAGTERRSIESCIIDIR
RGSITFAGESSKTGPTEEVSSGPMEVIR
SSASAKVAEIIEK
SSRIRSSIIFASQAEGAVGTAAATTEK
GGPEGRAGIR
SSASAK
EGPEETSIAK
YKGPARDPGGAGGAVTSSSHSK
VAEIIEK
GSIRIRQIISPK
VQIMHK
sp|Q8C050|KS6A5_MOUSE Ribosomal protein S6 kinase alpha-5 OS=Mus musculus GN=Rps6ka5 PE=1 SV=2
EITAIK
ISGHDAGK
GGDSGHDKAVDWWSIGVIMYEIITGASPFTVDGEK
QSPFIVTIHYAFQTETK
ISGHDAGKIYAMK
VGIENFEIIK
IKPPDNQPIK
DKPIGEGSFSICRK
DAEEIK
KHFSETEASYIMRK
DIIQRIIMKDPK
IKWDDIAAK
IGCGPR
VIGTGAYGK
sp|P16627|HS71L_MOUSE Heat shock 70 kDa protein 1-like OS=Mus musculus GN=Hspa1l PE=1 SV=4
ATAGDTHIGGEDFDNR
ISKEEIER
DEFDHK
GTIEPVEK
VEIIANDQGNR
ITITNDK
IIGDAAK
TTPSYVAFTDTER
ARFEEICADIFRGTIEPVEK
ITITNDKGRISK
ATAGDTHIGGEDFDNRIVSHFVEEFK
DISQNK
NAIESYAFNMK
FDITGIPPAPR
IWPFQVINEAGKPK
IVSHFVEEFK
DAGVIAGINVIR
GSHGER
IINEPTAAAIAYGIDK
NSTIPTK
ITITNDKGR
DINKSINPDEAVAYGAAVQAAIIMGDKSEK
IVSHFVEEFKR
AFYPEEISSMVITK
EKIAAK
AVRRIR
MDKAKIHDIVIVGGSTR
sp|E9PVA8|GCN1_MOUSE eIF-2-alpha kinase activator GCN1 OS=Mus musculus GN=Gcn1 PE=1 SV=1
EGVITGSPEQKEEAAK
TIGDIVR
AIADENEFVR
DIPEGAVK
DAVIFFSESIVPTAR
ASPDTPPERVDENGPEIIPR
KMAAQIIGNMYSITDQK
AGSVEIIGAMAYCAPK
QQEMMAAITDAIQDK
QAAEVMGRIMEIYQEK
IFNDSSPVVIEESWDAINAITK
IACQADSVEQVDDTIIT
SGISIIR
HIDKSDPK
GIMEIRIVIPSPDTDEK
IISSIGGVK
RREGAIFAFEMICTMIGK
VDPIFTEIINGIRAVEDPGIR
QIDDEEVSEFAIDGIK
EEFSIMQTPAGEIFDK
YQRQAAEVMGRIMEIYQEK
QVMAVK
FTTEVPK
IWSTMGIDIQSDICSIIIDDVIYHEAAVR
ACVPSK
GIANQIK
VKPIVAK
AGQQAIR
VDAAIR
HIFAIIGGSEGK
FVIQGAGSK
STDTRKMAAQIIGNMYSITDQK
KIDAGNQIAIIEEIHK
GIGIISIK
DIIIPTIQK
AYSDQAIVNIIK
VVIPYIVPK
DIAPYIPSVTPGIK
YSNEVQDMIISNAVADRIPIAMSGIRGMGFIMK
MAADTQVSETIKR
QAGAEAISQAVAR
ISVADAQAEAK
IGTPDEQIEMANCQAVIISVEDDTGHR
SPEVGMRQAAAIIINMYCSRSK
SQKSDERQGVCIGISEIMK
TVINSHK
CIQNPCSDIR
ITIIAQK
VAMIRIITWVIGTGSPR
EAQIRR
ETAIRGIMEIR
TSTSAVR
ASIIDPVPEVR
IIDVASIEAINECSR
IFNDSSPVVIEESWDAINAITKK
VDPIFTEIINGIR
AIIDNTK
DAASRR
TKAGSVEIIGAMAYCAPK
MIWWANK
VIAGIYMGR
VKGPFISIAACVMPPRIK
GVTSIIPVIR
IVIPSPDTDEKSGISIIRR
IAERIWSTMGIDIQSDICSIIIDDVIYHEAAVR
RENKAYSFK
ETAIRGIMEIRIVIPSPDTDEK
tr|Q8BGF0|Q8BGF0_MOUSE Protein AW551984 OS=Mus musculus GN=AW551984 PE=1 SV=1
SRSMNSPMSSKDK
DPVAIK
IVAEIQDK
EIKDEWEIIER
SIQSVVEDVSISWNIPPK
KIVAEIQDK
ETIIIIIK
SQIRIDAAK
GFNKIIRTANK
EINEPIQGPIVHR
MQSKAIRSIR
RSIQSVVEDVSISWNIPPK
sp|O88342|WDR1_MOUSE WD repeat-containing protein 1 OS=Mus musculus GN=Wdr1 PE=1 SV=3
IAVVGEGR
DYSGQGVVK
IDVQPK
YTNITIR
MTVNESEQIVSCSMDDTVR
VINSVDIK
VCAIGESK
DIAWTEDSKR
GDHFIYTNGK
IAVVGEGREK
YAPSGFYIASGDISGK
YEYQPFAGK
VFASIPQVER
NIDNPAIADIYTEHAHQVVVAK
IQDAHRIHHVSSIAWIDEHTIVTTSHDASVK
EWTITY
FATASADGQIFIYDGK
IATGSDDNCAAFFEGPPFK
YEYQPFAGKIKDIAWTEDSK
IIGGDPK
KCFSIDNPGYEPEVVAVHPGGDTVAVGGTDGNVR
GPVTDVAYSHDGAFIAVCDASK
SIQCITVHRNGGK
KVFASIPQVER
VYSIIASTIKDEGK
FGAVFIWDTGSSVGEITGHNK
GHSKSIQCITVHRNGGK
GVSKIIGGDPK
AHDGGIYAISWSPDSTHIISASGDK
IDVQPKCVAVGPGGYTVVVCIGQIVIIK
IKDIAWTEDSKR
IWDTTQK
DYSGQGVVKIDVQPK
sp|Q9WVA4|TAGL2_MOUSE Transgelin-2 OS=Mus musculus GN=Tagln2 PE=1 SV=4
GASQAGMTGYGMPR
GPSYGISR
EDVGQPQPGRENFQK
NVIGIQMGTNR
DGTVICK
KIQASSMAFK
ENPRNFSDNQIQEGK
NFSDNQIQEGK
IQASSMAFK
MANRGPSYGISR
QMEQISQFIQAAER
TIMNIGGIAVAR
IINSIYPEGQAPVK
DDGIFSGDPNWFPK
NFSDNQIQEGKNVIGIQMGTNR
IINSIYPEGQAPVKK
DDGIFSGDPNWFPKK
EDVGQPQPGR
YGINTTDIFQTVDIWEGK
DGTVICKIINSIYPEGQAPVK
sp|Q9JLV2|TP4AP_MOUSE Short transient receptor potential channel 4-associated protein OS=Mus musculus GN=Trpc4ap PE=1 SV=2
MIAEFK
NQVHRMIAEFK
TFIQTATIIEDIIGVK
AVESFIR
GQKIKISDEMSK
FNVDAFK
YINTDAK
sp|B2RRF6|Z518A_MOUSE Zinc finger protein 518A OS=Mus musculus GN=Znf518a PE=2 SV=1
TSKNNYQIVK
YIDNYQEPPRK
VIRGKANCAVER
IFPFSSKQIVK
RKYIDNYQEPPR
RKTITSGNDESIGK
IPKDSSR
EHIYAK
HVITIHK
NPVFVQTPK
ITIPANYSAKFMGFK
AVPNIIPEQQGPK
IGPTKTFWK
DSSRTIR
FNGHVIK
TTTTGIK
VMKTIAK
TITSGNDESIGK
TCSENTIPIKGSYIIK
sp|Q8R404|MIC13_MOUSE MICOS complex subunit MIC13 OS=Mus musculus GN=Mic13 PE=1 SV=1
GSVAGGAVYIVYDQEIIGPSDK
sp|P22437|PGH1_MOUSE Prostaglandin G/H synthase 1 OS=Mus musculus GN=Ptgs1 PE=1 SV=1
YPPGVPPER
AIGHGVDIGHIYGDNIERQYHIR
IVITVR
YQVIDGEVYPPSVEQASVIMR
VCDIIK
IIIIGETIK
VPDYPGDDGSVIVR
IIPSVPK
FDPEIIFR
sp|Q8CAE2|HENMT_MOUSE Small RNA 2'-O-methyltransferase OS=Mus musculus GN=Henmt1 PE=1 SV=1
VADIGCGDAK
VADIGCGDAKIIK
DIVDRHEPK
IITYPK
sp|Q9ERS2|NDUAD_MOUSE NADH dehydrogenase [ubiquinone] 1 alpha subcomplex subunit 13 OS=Mus musculus GN=Ndufa13 PE=1 SV=3
ENIEEEAIIMK
QDMPPPGGYGPIDYK
IIIEDIEAR
VKQDMPPPGGYGPIDYK
RIIIEDIEAR
IAIMPIFQAEKDR
IAIMPIFQAEK
DVPNWK
VGESVFHTTR
IIIEDIEARIAIMPIFQAEK
sp|Q8CGF7|TCRG1_MOUSE Transcription elongation regulator 1 OS=Mus musculus GN=Tcerg1 PE=1 SV=2
EDSKTRGEK
DREAIFNEFVAAAR
EIKEEPKEEEMTEEEK
FSSSDR
EEQEIMEEMNEDEPIK
EKEKIDEK
IEASIR
EIERQARIEASIR
WQFSMSAIK
QYIEKIAK
IRHPAPTMISIQKWQFSMSAIK
IEASIRERER
QIIDETSAITITSTWK
EAIFNEFVAAAR
IVFDPRYIIINPK
DDNKDIDSEKEAAMEAEIK
EAAMEAEIKAARER
DMIIER
EEAIQNFK
TIESTWEKPQEIK
IRHPAPTMISIQK
FNPGEIRMAQQQAIRFR
IKEPIK
sp|Q01149|CO1A2_MOUSE Collagen alpha-2(I) chain OS=Mus musculus GN=Col1a2 PE=1 SV=2
GPSGPQGIR
GEAGAAGPSGPAGPR
GPAGPSGPVGKDGR
GHSGMDGIK
SGQPGPVGPAGVR
GEPGAPGENGTPGQAGARGIPGERGR
GIPGPAGAAGATGARGIVGEPGPAGSK
GESGNKGEPGSVGAQGPPGPSGEEGK
GPAGPSGPVGK
GSPGEAGSAGPAGPPGIR
GEPGPAGSVGPVGAVGPR
DYEVDATIK
GHPGIAGARGAPGPDGNNGAQGPPGPQGVQGGK
GPAGPR
GHSGMDGIKGQPGAQGVK
GDKGEPGDK
GPKGENGIVGPTGSVGAAGPSGPNGPPGPVGSRGDGGPPGMTGFPGAAGR
GPAGSPGKAGEDGHPGKPGRPGER
RGSPGEAGSAGPAGPPGIR
SINNQIETIITPEGSR
AGEDGHPGKPGRPGER
GEAGAAGPSGPAGPRGSPGER
GEAGNIGFPGPKGPSGDPGKPGER
GDGGPPGMTGFPGAAGR
GVSSGPGPMGIMGPR
ADQPRSQPSIRPK
GERGYPGSIGPTGAAGAPGPHGSVGPAGK
HGNRGEPGPAGSVGPVGAVGPR
GEIGPVGNPGPAGPAGPR
GYPGSIGPTGAAGAPGPHGSVGPAGK
GIPGIK
TGETGASGPPGFVGEK
GIPGSPGNVGPSGK
EGPVGIPGIDGRPGPIGPAGPR
DGQPGHK
GENGIVGPTGSVGAAGPSGPNGPPGPVGSR
GPSGAPGPDGNKGEAGAVGAPGSAGASGPGGIPGER
GPSGDPGKPGERGHPGIAGAR
GEVGPAGPNGFAGPAGAAGQPGAKGEK
GEVGPAGPNGFAGPAGAAGQPGAK
GERGIPGIAGAIGEPGPIGISGPPGAR
GSPGEAGSAGPAGPPGIRGSPGSRGIPGADGR
NSIAYIDEETGSINK
AVIIQGSNDVEIVAEGNSR
GSDGSVGPVGPAGPIGSAGPPGFPGAPGPKGEIGPVGNPGPAGPAGPR
GVKGHSGMDGIKGQPGAQGVK
GPSGAPGPDGNK
GYSGIQGIPGIAGIHGDQGAPGPVGPAGPR
GAAGIPGGK
GVSSGPGPMGIMGPRGPPGAVGAPGPQGFQGPAGEPGEPGQTGPAGPR
GVVGPQGAR
TIIEYK
GIPGAVGAPGPAGASGDRGEAGAAGPSGPAGPR
GETGIR
GSDGSVGPVGPAGPIGSAGPPGFPGAPGPK
GIPGADGRAGVMGPPGNRGSTGPAGIR
GQRGPAGPR
SINNQIETIITPEGSRK
VEVGPVCFK
AGVMGPPGNR
DGRSGQPGPVGPAGVR
GRVGAPGPAGAR
GEAGNIGFPGPK
GTPGESGAAGPSGPIGSR
GEPGAPGENGTPGQAGAR
GPAGPRGR
GEPGAPGENGTPGQAGARGIPGER
GIVGEPGPAGSK
RGSPGEAGSAGPAGPPGIRGSPGSR
GPRGQR
TGPPGPSGIAGPPGPPGAAGK
AGVMGPPGNRGSTGPAGIRGPNGDAGRPGEPGIMGPR
GPAGSPGK
GPAGPRGRDGVDGPMGPPGPPGSPGPPGSPAPPGITGNFAAQYSDK
sp|Q8K2X1|AT10D_MOUSE Probable phospholipid-transporting ATPase VD OS=Mus musculus GN=Atp10d PE=2 SV=2
YENMIFFNIPEPDGR
QFIEITAWCQAVICCRATPIQK
VMSDTEYAEWIRNHFIAETSIDNREEIIVESAMR
MTGSSAS
GADSVIMEIISVAASDGTNPEQQMIIR
MSVVVR
MSVVVRHPISKQVVVYTK
TPRPAGK
DSSSGTPCAFVSR
AQGEDERPYNYASIIACGGK
GADSVIMEIISVAASDGTNPEQQMIIRERTQR
GCTIRNTEAVVGIVVYAGHETK
EEIIVESAMRIENK
CTIQSRTPEQVMVDFAAIGSITFQIIHIIPFDSVR
ISVRRSSSPSIASGK
ISNMIIYFFYK
sp|Q9JHE7|TSSC4_MOUSE Protein TSSC4 OS=Mus musculus GN=Tssc4 PE=1 SV=1
NRDGNPGGPGSERGPSV
GISRVHGNTGPTR
tr|G3UXT5|G3UXT5_MOUSE Protein Dhx16 (Fragment) OS=Mus musculus GN=Dhx16 PE=1 SV=1
SMRRAR
EIEDPHAK
TREEIG
sp|Q61129|CFAI_MOUSE Complement factor I OS=Mus musculus GN=Cfi PE=1 SV=3
SPSASDIPQEEIVDQK
ITCGGIYIGGCWIITAAHCVRPSR
TEGIVQVK
FNVSIIYGRTK
YNGATFQNDIAIIEMKMHTGKK
tr|J3QQ30|J3QQ30_MOUSE Phosphatidylinositol transfer protein alpha isoform OS=Mus musculus GN=Pitpna PE=1 SV=1
DYKAEEDPAK
VPTFVR
NETGGGEGVEVIVNEPYEK
MIAPEGAINIHEK
EDFIIK
TVSANEYMKEDFIIK
IYHIQSK
VENFIHK
GMTADD
HVEAIYIDIADR
QEIVNQK
DYKAEEDPAKFK
QIDEMRQK
AEEDPAK
sp|O08638|MYH11_MOUSE Myosin-11 OS=Mus musculus GN=Myh11 PE=1 SV=1
AIDEETRSHEAQVQEMR
ARAEISDK
KMAEQYK
NTDQASMPDNTAAQK
KIQAQMK
HESMISEIEVR
IKKEEK
RQQQITAMK
SKQTIEK
NVHEIEK
VTAEAK
QEEEMQAKEEEMQK
QEEEMQAK
IRQIEDER
EEEMQK
AAAYDK
KMAEQYKEQAEK
SKHESMISEIEVR
IQAQMK
NTIQDEK
KQADIEK
GQISDDEK
QQQITAMK
MAEQYKEQAEK
KVTVGK
KIIEER
EIDEATESNEAMGR
QKINVSTK
AEISDK
DSDFNGTK
AETEIK
GFMDGK
AIETQMEEMK
REQEVTVIK
MTESSIPSASK
AIAAAAK
VIENTDGSEEEMDAR
GNEASFVPSR
KKIEGDIK
AIITPR
VIGQAK
AISIAR
DDVGKNVHEIEK
QIHEYETEIEDERKQR
EVNAIK
INVSTK
ASRDEIFATSK
RDIGEEIEAIK
NCAAYIK
KIEGDIK
IQREIDEATESNEAMGR
EMEGISQQYEEK
QIHEYETEIEDERK
DEIFATSKENEK
AEMEDIVSSK
ENADIAGEIR
EEEIQAAIAR
DSSITGEIEK
IEGDIK
TGVIAHIEEER
VTVGKDDIQK
TVGQIYK
QIHEYETEIEDER
IVDMYK
KDSSITGEIEK
STVAAIEAK
AEMEDIVSSKDDVGK
EQEVTVIK
KEEEIQAAIAR
QIVSNIEK
EIDEATESNEAMGREVNAIK
IQKEMEGISQQYEEK
EIEGHISDIQEDIDSER
SMIQDREDQSIICTGESGAGK
EDQSIICTGESGAGK
QIEDERNSIQDQIDEEMEAK
IDEEIAQK
DDIQKMNPPK
IREIEGHISDIQEDIDSER
KATIQAEQISNEIATER
SKQTIEKENADIAGEIR
DEIFATSK
QTIEKENADIAGEIR
IEVNMQAIK
IVGIDQMAK
NSIQDQIDEEMEAK
EVIIQVEDERK
IQNEVESVTGMINEAEGK
IQEVEGAVK
EVIIQVEDER
ATIQAEQISNEIATER
TGVIAHIEEERDIK
AETEIKEIEQK
KIEDDIIVMDDQNSK
TEIEDTIDSTATQQEIR
QEIEEIIHEMEAR
AIEEAIEAK
DIEIQADSAIK
KMAQQMIDIEEQIEEEEAAR
ITDVIMAFQAMCR
KQEIEEIIHEMEAR
VSDITTNIAEEEEKAK
VSDITTNIAEEEEK
IEDDIIVMDDQNSK
EEKGDEVVVEIVENGKK
MAQQMIDIEEQIEEEEAAR
TKNRIQQEIDDIVVDIDNQR
GDEVVVEIVENGKK
IAQIEEQVEQEAR
IAQIEEEIEEEQGNMEAMSDR
EEKGDEVVVEIVENGK
FDQIIAEEK
IEVQIQDIQSK
GDEVVVEIVENGK
IAQIEEQVEQEAREK
EQADFAIEAIAK
IKEVIIQVEDER
NMDPINDNVTSIINASSDK
DIGEEIEAIK
AIEEAIEAKEEIER
IQDFASTIEVMEEGK
IQQEIDDIVVDIDNQR
DVASIGSQIQDTQEIIQEETR
EEIAEEIASSISGR
AISIARAIEEAIEAK
IRNWQWWRIFTK
TIIQEQIQAETEIYAESEEMR
DIGEEIEAIKTEIEDTIDSTATQQEIR
GREEAIK
SRQEIEK
HTQIAEEK
KAIDEETR
MAEQYK
HEMPPHIYAIADTAYR
AAAYDKIEK
EQEVTVIKK
QGFEAASIKEEK
QGFEAASIK
SKIQEVEGAVK
IMATIR
CSDGER
KFDQIIAEEK
IVFQEFR
YIPIYSEK
KIEDDIIVMDDQNSKISK
AIEIDPNIYR
KFDQIIAEEKNISSK
KIQDFASTIEVMEEGK
IKEVIIQVEDERK
YEIIAANAIPK
IQDFASTIEVMEEGKK
VEDMAEITCINEASVIHNIR
HTQAVEEITEQIEQFKR
GQISDDEKFIFVDK
KQADIEKEEIAEEIASSISGR
AIEEAIEAKEEIERTNK
AIETQMEEMKTQIEESEDDVQATEDAK
QACIIMIKAIEIDPNIYR
QADIEKEEIAEEIASSISGR
HTQAVEEITEQIEQFK
KIEGDIKDIEIQADSAIK
IIEERVSDITTNIAEEEEKAK
QGFEAASIKEEKGDEVVVEIVENGK
DVASIGSQIQDTQEIIQEETRQK
IQQIFNHTMFIIEQEEYQR
SIEADIMQIQEDIAAAER
TVGQIYKEQIGKIMATIR
TIIQEQIQAETEIYAESEEMRVR
IEGDIKDIEIQADSAIK
IEGDASDFHEQIADIQAQIAEIK
RAIETQMEEMKTQIEESEDDVQATEDAK
KIEGDASDFHEQIADIQAQIAEIK
QNIERHVSTINIQISDSK
AEISDKVHK
ASRDEIFATSKENEK
DVDRIVGIDQMAK
QQKAETEIKEIEQK
AEMEDIVSSKDDVGKNVHEIEK
QRYEIIAANAIPK
DIEIQADSAIKGREEAIK
KIEVQIQDIQSK
KRHEMPPHIYAIADTAYR
IKKIEDDIIVMDDQNSK
QKHTQAVEEITEQIEQFK
SIEADIMQIQEDIAAAERARK
NMDPINDNVTSIINASSDKFVADIWK
IAKDVASIGSQIQDTQEIIQEETR
IDAFIVIEQIR
AKANIDK
MAEQYKEQAEKGNTK
REQEVTVIKK
ATDKSFVEK
HVSTINIQISDSK
VIGQAKQEVEHK
TEFSIIHYAGK
DEIFATSKENEKK
MIKAEMEDIVSSK
MIKAEMEDIVSSKDDVGK
IQDFASTIEVMEEGKKR
KIQDFASTIEVMEEGKK
QKHTQAVEEITEQIEQFKR
VSDITTNIAEEEEKAKNITK
KEEEIQAAIARIDEEIAQK
VIQYIAVVASSHKGK
HVSTINIQISDSKK
QKIQIEK
KVTVGKDDIQK
QIVSNIEKK
VKPIIQVTR
DKTEFSIIHYAGK
VIQYIAVVASSHK
IRIEVNMQAIK
TVGQIYKEQIGK
QACIIMIK
KKIEVQIQDIQSK
KIVWVPSEK
IKSTVAAIEAK
VCHIVGINVTDFTR
IVWVPSEK
FIFVDK
VDYNASAWITK
IVFQEFRQRYEIIAANAIPK
VVSSVIQIGNIVFK
GQISDDEKFIFVDKNFMNSPMAQADWVAK
SGKIDAFIVIEQIR
RKIEGDASDFHEQIADIQAQIAEIK
QIIQANPIIEAFGNAK
CIIPNHEK
IAQIEEQVEQEAREKQAATK
NFMNSPMAQADWVAK
INFDVTGYIVGANIETYIIEKSRAIR
FVADIWK
AEISDKVHKIQNEVESVTGMINEAEGK
DVASIGSQIQDTQEIIQEETRQKINVSTK
FIFVDKNFMNSPMAQADWVAK
AIEIDPNIYRIGQSK
IIEERVSDITTNIAEEEEK
NTIQDEKR
DSDFNGTKASE
VIENTDGSEEEMDARDSDFNGTK
QRAIAAAAK
QARDERTFHIFYYIIAGAK
GKKDSSITGEIEK
QACIIMIKAIEIDPNIYRIGQSK
AQTKEQADFAIEAIAK
AKANIDKSK
ANIDKSK
AIAAAAKK
KIEVQIQDIQSKCSDGER
AKSIEADIMQIQEDIAAAER
KIKEVIIQVEDER
sp|P00520|ABL1_MOUSE Tyrosine-protein kinase ABL1 OS=Mus musculus GN=Abl1 PE=1 SV=3
IESNIR
CTSIAMDAVNTDPTK
AGPPGEGIR
QPPERIASGTITK
IYVSSESR
GGAGSMIQAPEIPTK
ASNGAGVPNGAFR
DIPSAGK
GIGESDAIDSEPAVSPIIPR
CTSIAMDAVNTDPTKAGPPGEGIR
GSASGMGTPATAEPAPPSNK
TKCTSIAMDAVNTDPTK
IIRRQVTASPSSGISHK
RGTRGGAGSMIQAPEIPTK
NCIVGENHIVK
EISDIVRR
SEQVAK
RSSSFR
DYRMERPEGCPEK
VYEIMR
DAPDTPEIIHTK
DKGRIAK
TKCTSIAMDAVNTDPTKAGPPGEGIR
IMTGDTYTAHAGAK
sp|Q9DD03|RAB13_MOUSE Ras-related protein Rab-13 OS=Mus musculus GN=Rab13 PE=1 SV=1
TVDIEGK
IQVWDTAGQERFK
IRTVDIEGK
SSVNVDEAFSSIAR
IIIGNK
IIIIGDSGVGK
FFETSAK
AYDHIFK
IAREHR
sp|Q8BT18|CN037_MOUSE Uncharacterized protein C14orf37 homolog OS=Mus musculus PE=2 SV=2
GSGEPEEGMPSISPVPAEVADAEISRR
DKAGYMSGMIVPVGVGIAGAIFIIGAIYSIKVMNR
RETAQEYAEK
MATQAMNTTSPVVTQEHMATIEVPR
AGYMSGMIVPVGVGIAGAIFIIGAIYSIK
RGESIATPASTTVVPISIK
ADAAMGTTVVPGVDSTGDMEPDRERPSEMAADDGQSTTTK
sp|A2ASS6|TITIN_MOUSE Titin OS=Mus musculus GN=Ttn PE=1 SV=1
VYDTTR
AGDSARIECKITGSPEIQVVWYR
CNIPEK
SATVIVK
AGSNIK
ASATIR
ISGSPEIK
ERKVPEPAK
ASDITK
DGAEIK
DGGSPIK
DRSGIR
DCVRRDTGQYVITIK
GQEVIK
AGGSIR
REITGK
TRETIAIK
DGQKIPAGK
GSESTGPVTCRDEYAPPK
YDGGAKITGYIVER
ASEASRPIMAQNPVDPPGRPEVTDVTR
DISIDDTSQIR
AEVSKKTVVEEK
AITSEEIK
VEEVHR
NIIMAEDPR
IEAGVR
VTGYHIEQK
DGVIIR
EEGIISCIGK
DDTSTIIEIFSAK
ITTITR
IFVTIK
GEAAIK
AENSVGEVSSSTFITVQEQK
RESGTTAWQIINSSVK
IAAENSIGMGPFVETPNAIVIR
ISMDPK
ESSSSVSR
AGESEPSEPSDPVICREK
WMKASFTNIIDTQFEVTGIIEDHR
DSVIIVWEPPIIDGGAK
VPEAPKEVVPEK
IDHYIVQK
DIPDICYIAK
EISDVEISVEDVAK
TEISIPK
MSPAMSPARMSPARMSPAR
TVVEEK
IDQSRIVK
DVTRGSATIMWDAPIIDGGARIHHYVIEK
ITSIRIK
TTIAAR
IIGEIR
GRPTPK
FECEISK
DGGAKIDGYIISYREEDQPADR
VIPTIDISTMPQK
IIEFGQAR
AEIDARIQGDIVTIR
FGISEPITSPKMIAK
VIDKPTDTINITK
QQAIPDSTVEFK
CIEGQTARFDIK
VGTGEPVETDSPVEARSK
GNIVPSDGKFKCIK
EEVPPPK
IPAEVTGRPVPTK
SAAASIEK
DDGGSPVINYIVEKQDTRK
ITWFSPEDDGGSPITNYVIQK
SEIDYMSKEEK
EVIPEKKVSIVPPK
DIIHPPEVEIDVTCR
EARAKIEIAAAPK
DGNEIEETAARMEIK
DEYAPPK
IFERIQSQTVGQGSDAHFRVR
IQDYTGVEKDEVIIQCEISK
VPGAPK
SVDNGHSGRYTCQAK
IKVEAVKIK
ITISIK
ANDQIK
CHVTGTAPIKITWAK
DEADVIEDDRTHIK
GSATIMWDAPIIDGGAR
ITIENVPK
AENEAGVGHPSEPTEIISIEDPTSPPSPPIDIHVTDAGR
VTISRDGVPIK
NAMGSASATIR
AGASIRIMVSVSGRPSPVITWSK
IESYVIEMIK
IMVSVSGRPSPVITWSKK
NPFVVPDAPK
IADSTK
FIADGK
VEPPAAK
EGADYK
IPSAEMNDKGIYTFEVENRVGK
DANRINSGSYEIK
AGHSQCSGHITVK
RTYIPVMSGENK
DTPNIK
VESQIK
AEPANAGK
AVYAQDPIYPPGPPAFPK
YTMSEK
AAPPVR
DTEAQK
YDTGKFVMTIENPAGK
AGASIR
KTVYIKVK
DTVVVQAGESFK
EGSRIEMK
SDGGSR
QATVEEDQRIK
VDGTPEIR
WTVPEK
DGIEVIVPNPIK
APAEEVGIEEPPPTKVAER
KITPEK
ITGYIVEYK
NSATIAWIPPIRDGGAK
IEIAAAPK
VIACNAGGPGEPAEVPGTVKVTEMIEYPDYEIDER
IVIAAAK
GRPEPEVKWEK
IQWFFNGMIITPSADYK
IQSMTVRQGSQVR
YDTGKFVMTIENPAGKK
DGKAIAQGSK
DIPEGR
VSARNR
ITGYIVERR
AVNVAGVGEPGEVTDVIEMKDRIVSPDIQIDASVR
VSNIEEGK
GSGEEEEIDIMEIIK
EREEEPVFDVDSEMR
GYVIEK
EPIDDGGSVVTNYVVER
GPTEITESQKYNFR
HRFIADGK
IPPSFAR
DINMVVSAARISCGGAIR
SPTPPSIAAKAQIAR
NAVGTISPPSQSSGIIMTR
RTIVVR
AAPVIK
VEERRIIPPK
APEEPK
DGSIHR
EKEEVIRESENIR
EIPDGRWIK
AEPTPSPQFPFADMPPPDTYK
VMDAPGPPKDIK
NAAVSDSGK
NTATIK
RDIPNGR
IEPPPK
GEQAWSHAGISK
IEMKPPDIPDSRVPIPTMPIR
DENVIVPEEIKK
EGADYKIR
DTTGTAIR
MSFSNGVAVITIPDVQISIGGK
GDSGQYTCQATNDVGK
QSHMIIIEDMTK
KAEAVATVVAAVDQAR
VTGVNKYGVGEPIESMAVK
VPAPTPK
KSRMTASEAIQHPWIK
IEIAAAPKIK
VEAMGISSEAKITVIEGDPYFTGK
ISAIIKGVPFPK
ATITWTPPIEDGGSPIK
TANSIFITWDPPK
DGVIIRDDENIQMSFVDNVATIK
DPIYPPDPPIKIK
TTRRMEEEK
VEKAKKPEEPQPPPK
EYVIRVR
ENMATITVIEPAVIIEK
EPAAPPQVPEAPK
AGEPVNIPADVTGIPMPKIEWSKNEK
TVVEEKR
IQSVMK
AAPPVRR
AGEDVQIIIPFK
VPGVPK
DTTGTAIRITQFVVPDIQTKEK
QVIIKEEQSEVVAVPTSQTSKSEK
TEIVSTDYTTTITVKDCVR
IEEEIEIGFSASPPSRSPPR
IDVQGGRDHISDAQK
DEVIIQCEISK
EVTTTK
ACCTIR
SISGEINVNVIAPPSAPK
GINFTQISIDNCDRNDAGK
NVAGTK
EIREGADYKIR
EIEAVQSAINKK
GRSDPRQIGVPVIAK
MSDAGK
DDIPIK
TARTSGMITVIEEEAVFTK
WIKDDVEIVSGPK
IEISPSMEAPK
AGEPVNIPADVTGIPMPK
TPIADIK
MTIVENTATITVIK
GIDIANR
GQDIIDNNGHYQVIVTR
AIPQEAAIETTAISSSMVIK
GKPAPSVSWK
AGEAFKIEADVSGRPPPTMEWTKDGK
EGQTATFVCEISHEK
DGIPIK
VAAENMYGVGEPVQAAPIIAK
AAVDGK
EESPPPAVPEIPK
TTIIVK
KMDSIK
IMAVNK
VPVPVPK
VIDKPTDTINITKEEVSRSEAK
VIDRPGPPEGPVQVTGVTAEK
SISRSPIRMSPAMSPAR
ACRPIKPPGPPINPK
VIDTPGPVADIK
YKISVTDTVSIIK
ITGEITTKQEQK
SIEEPPK
AGDSIVISAISIIGKPIPK
IEADVSGRPPPTMEWTKDGK
VNVASSKTVTTISIK
DIVITEAESVGSSAIFECIVSPSTAITTWMK
FRVSAVNGAGK
IIQNSEK
IGSVFR
VSNVTK
VEAPPAK
APPQFVK
SVFPEITK
VIVATPK
CRVTGYPQPK
SVTINVK
IIRGIR
AENSVGEVSSSTFITVQEQKIPPSFSR
AGVTMR
VKTEVEHKVHK
MGVGPPIDSIPTVAK
EPGPPGTPFVTAISK
NDGGVR
RETSRVVWSMVAENIEECIVTTTK
EEVSRSEAKTEISIPK
VTNIQEGAIYYFR
DIPDGR
APADDGGSPITGYIVEK
ICAFNTEGVGEPATIPGSVVAQERMEAPEIEIDADIR
YSFRVAAVNAK
VDRPVDTSETKEVVK
KPVYDGGSK
VIPPQVPEVVPVK
ISAIIK
IGGGEYIEIK
DGQVIR
VTITWSKDGQKIPAGK
CDVSVGEWTMCTPPTGINK
IKIGIITK
SAANIK
APEPKPEFHVHEPGK
DPITVPERPEDIEVKEVTK
KPVPEEVVPVPIPK
DGVEIEERAK
EQTMIPEIDIR
AVIKGTPPFK
KITSIR
VEAPPAKVPEVPK
GRPPPK
KYEIVADGR
ANIIANNEYYFRVCAENK
GGIQIMAGK
VTGVTAEK
FPAIIR
GQHIPVSAPPK
TIIIRAGVTMR
ISCGGAIR
AADPIDPPGPPAKIR
IASIEIPIAK
AGVTMRIYVPVKGRPPPK
IIGYVVEMQPK
ETEKAFVPK
IKIPIK
IGQQIEMEMK
YTITIK
VEPPPAK
ISFVNNVATIQFAK
AVEVEAPPEPTPKER
VTGVNK
TRPVGPPK
DGSIHRIIIK
SEAKTEISIPK
EAPPAKVPEIPK
EVTKNTVSITWNPPK
IRAPEEPK
IENYDQSTQVTWYFGVRQIENSEK
VCNAVVSGISSGQEYQFRVK
RHVDIK
IDVQGGR
IEISVEMK
IDGGQYIIRASNVAGSK
GSPVIQVTWFK
IIPGNEYIFRVMAVNK
SIEVTNIAK
DEKSIVEESQIPDGK
KMEAPPPK
IAWTVVASEVVTNSIK
IAWTVVASEVVTNSIKVTKIIEGNK
QIITFTQEIQDVVAK
RQIRSSK
ASCTTR
DDIEAPRIMVDVR
EIHPGAARSVWK
IHVETVK
IAAENR
AGSQVK
ITSYVVEK
AGREVKPSDRCSFSFASGTAMIEIK
YRISFKNNIAQIK
RSDGGK
EEMTVVWNAPEYDGGK
EVMVTTQEQTHISHEQIR
YCVVVENSTGSRK
VIDTSR
GVSVAKVK
DQIEPPEIDMK
VIAENMAGK
YEITAANSSGTTK
IEGDIR
EGVKITEKPSPPEK
AVPVPTVSWHKDGK
AVNAVGVSEPSEISENVVAK
IYAMNSEGIGEPAIVPGTPK
FICTVSGTPVIEIIWQKDGAAISPSPDCR
FDEVTAEAMTIKWGPPK
DQGNYRIVCGPHIASAK
YTIEAENQSGK
TVIMSSEGK
YRDVIIVHAGETFVIEADIR
TIRMAEIISGTETVPITPVAQEAIR
EAPPRARVPEEPK
DVITVR
DGVEIEERAKTEIVSTDYTTTITVK
VIIIDKPGPPTGPIK
VIIENVGTKSEIIIK
IGNKEKTSTAK
AMTITWKPPIYDGGSK
IPFNTYSVQAGEDIK
ISFVNNVATIQFAKVEPANAGK
DENVPPTVEFGPEYFDGIVIKSGDSIRIK
AVNVAGVGEPGEVTDVIEMK
KAAADEWTTCTPPSGIQGK
VCAVNAAGVGPFSEPSDFYKAADPIDPPGPPAK
FIQPEEPEIEPEPEEIPVQEPEPEK
VIIAEEVKRSAAASIEK
NDTGKYIITIENGVGQPK
IFVPIKGRPTPEVKWGK
IIPEPKPQPK
THAEIK
YDGGAK
TVPETVPEKTRPMAPPK
IVWTIVDANVQTISCKVIK
GISDPR
VVEIIR
EKPAAAPAAK
NGVEIEMSEK
AIDPIHPPGPPK
EVAVPVR
SSAHIR
IVSGAK
CVENQIYEFR
ETDRMSIATTK
RDQVQITQEK
DSMRGDSGR
AAAHITVIEK
NNAIIIQVK
EEEPVFDVDSEMR
DGVPIK
KAIAEEGK
RIVIAAAK
DGVEIERR
FPFDVPSEPK
VSAENR
IIQEEK
RIEETDESQIER
DKEVRGTK
VVTEEK
NYRIIEGMGVTFHCK
TTIEEIIEEDGEEK
ITPEEK
FIINVQSKPTAEVK
DGQEIQIADR
KDTTPIK
IRPTATCKMHFK
VDGIIEGITYVFR
SAFVNVRVIDTPGPPQNIK
WNPPIRDGGSKIVAYSIEK
INGSEPIQVSWYK
VAGSQPITVAWYK
NVSGSTK
KETPPVEEREIEK
YSGKPKPK
WTRCHK
AVEVEAPPEPTPK
EPVNPPSAPSVVKVTDTSK
GVYTVEAK
GIECVVRNITEGEEYTFQVMAVNSAGR
ITTGEEYQFRIK
VPVPPK
NYVIDK
AEERMIPPEIEIDADIR
VTGITENSDYQYR
GTDQVIVK
IDTSAESSK
AGGRGIPPK
DGIPIKESEYVRFSK
VDGDIR
DSCSAQIGVQEPPR
EASRRSWQVVSEK
ESVTTDAGR
CDITGIIEGQEYK
QATVEEDQRIKQFVPMSDMK
DGGSPITNYIVEK
QAEGIK
VCAVNAAGVGPFSEPSDFYK
IVCGPHIASAK
IIMASADTIK
GTPPFK
AENSVGAVASSAVIVIK
AGISIR
GDAGQYTCYASNVAGK
KKEAPPAK
KEKAPPAK
EPEAIK
AGTTVRFPAIIRGVPVPTAK
RDIPDGR
GQRATIKANIAGATDVK
MAEIISGTETVPITPVAQEAIR
DISIIVTGIK
AEVTVKVQDTPGK
AYANVSSK
RDMSRK
DVVWRKDGK
EVAVPVRVPGVPK
VMAVNK
QIGVPVIAK
HVRAPTPSPVR
IDIEDR
INDYSIEK
WFKDNK
ISAVNK
AIVGGTAPMTIKWFK
VPHIQK
DQMIVQWHEPVNDGGSK
DGSNIR
EEVVIK
VTGYIIEMQK
VAATNR
ISIQYTGK
IKWIKDDVEIVSGPK
VTETAR
TYAINAAGVSK
VPPPKVVK
EAMATR
YIIKIENSSGSK
TADQDIVVDAGQPITMVVPYDAYPK
GYVIEIK
IRESERVTVETHTK
NDGGSR
VRAVNVAGVGEPGEVTDVIEMKDR
HTVAIK
ERHAQASYRQPK
EQAIIR
IVVQGK
NAAGSASSSTSIKVK
VENSGTYVCEARNDAGTASCSIEIK
ISAINDAGVGEPAVIPNVEIVEKEVAPDFEIDAEIR
WIEVINITK
VCAENR
ATNSVGSK
ANVTVEAR
KPEVPPPKVPEVPK
GSEPISVMWMK
QVVDDTCTIVIPQSR
KAAVDGK
DDGGSR
IISTEK
QTHIVR
EPVPVTK
GVSEPR
IVVVRAGCPIR
DQYEMPGK
ITDISTIIGK
IVGYWVEK
DIPNGRWIK
VCAENAAGPGKFSPPSDPK
VPEIKKK
QTTRVNVEETATSTIIHIK
NDAGMR
YNITIENNSGSK
VVIQDPYRIPGPPGKPK
FSDITK
DIPEGRWMK
EIEESARCEIK
VPVAPK
AGEAFK
STQFDSRQEGAAPVFIREISDVEISVEDVAK
TKGSMIVSWTPPIDNGGSPITGYWIEK
TSAKITVGERAAPVIK
VAARNAVGVSMPREAEGVYEAK
RTFMAK
IIIPSTR
SAFQGSAPITIK
FKQATVEEDQRIK
IVPGVIGIMR
NNEYTFR
GTSIVVK
VPVPVQK
RMIIIK
VTGTPPIK
VKAGEPVNIPADVTGIPMPK
VDGIIEGITYVFRVCAENAAGPGK
KIENVTTVIK
FVMTIENPAGK
IGGSPEIK
EVHEEIHEK
VRAVNVAGVGEPGEVTDVIEMK
VNRYDAGK
VSGIPAPTIK
VEVTAVNFTQEPK
NDGGRPIQRYIIEKK
IGIITK
AVPEAVVPAPIPK
AGPGKPSDASKAVYAQDPIYPPGPPAFPK
MHFISK
EVSRDSVTITWEIPTIDGGAPVNNYIIEK
IIIPSTRMSDAGK
VKVMDAPGPPKDIK
TTDQMGMHISSQVK
THAEIKTISTQMNITK
ITVGER
IENVTTVIK
WIKNGVEIK
VMKITTGEEYQFR
IHIPFK
AGGSARIHIPFK
IEPIEVAIGHIAK
DVAYPPGPPSNAHVTDTTK
ATRITTGVEYQFRVR
DTTTTVWDVVSATVAR
NAAGSASSSTSIK
ITWFANDREIR
ARVPEEPK
DIPNGR
IGRIGASAR
TKITSGEAPGVR
AQNEVGSDACVCAVKIK
IGIDIK
IITGNEYQFRISAVNK
VVWSMVAENIEECIVTTTK
DYIFRIHAENIYGISDPIVSDSMKAK
SITGYYIEK
IDIEDREIK
IEIRDTTK
NSVTIQWK
IIMPEQITIKAGK
TCEIEIGQIK
IPAVIK
VKAPPVFTQKPPPVGAIK
QSQEEETHRIEIEEIEK
VIDSPSAPVNITIREVK
AENAAGIGEPSRATPPTKAVDPIDAPK
IIEGNK
tr|Q8K205|Q8K205_MOUSE Blood vessel epicardial substance OS=Mus musculus GN=Pop1 PE=1 SV=1
MSPHIIPESDVNEQSSSK
AGPEGTSQEIPKYITASTFAQAR
QEIHSGTSRQWQIK
MRNQPSNVTISSGFMAER
AGPEGTSQEIPK
YITASTFAQARAAEISAMIK
AQQEITSNVCISIINDFPRAIVWVSISIIR
GARVGGIK
ESKIPIIIIQQPGKVTGEDR
VHAQEAAIIASMPGAQETDPRR
MRNQPSNVTISSGFMAERDGK
IAVIEEIK
SRAIPDPER
IGWGSGWDVIIPK
sp|P62737|ACTA_MOUSE Actin, aortic smooth muscle OS=Mus musculus GN=Acta2 PE=1 SV=1
HQGVMVGMGQK
QEYDEAGPSIVHR
DSYVGDEAQSKR
DSYVGDEAQSK
AGFAGDDAPR
CDIDIR
IIAPPERK
IDIAGR
IIAPPER
GYSFVTTAER
RGIITIK
SYEIPDGQVITIGNER
EITAIAPSTMK
ICYVAIDFENEMATAASSSSIEK
QEYDEAGPSIVHRK
HQGVMVGMGQKDSYVGDEAQSK
CDIDIRK
VAPEEHPTIITEAPINPK
DITDYIMK
YPIEHGIITNWDDMEK
DIYANNVISGGTTMYPGIADR
KDIYANNVISGGTTMYPGIADR
TTGIVIDSGDGVTHNVPIYEGYAIPHAIMR
EKICYVAIDFENEMATAASSSSIEK
DIKEKICYVAIDFENEMATAASSSSIEK
SYEIPDGQVITIGNERFR
HQGVMVGMGQKDSYVGDEAQSKR
EIVRDIKEK
MQKEITAIAPSTMK
GIITIK
CPETIFQPSFIGMESAGIHETTYNSIMK
IDIAGRDITDYIMK
DIYANNVISGGTTMYPGIADRMQK
AVFPSIVGRPR
EITAIAPSTMKIK
AVFPSIVGRPRHQGVMVGMGQK
EIVRDIK
GYSFVTTAEREIVR
sp|Q80W54|FACE1_MOUSE CAAX prenyl protease 1 homolog OS=Mus musculus GN=Zmpste24 PE=1 SV=2
HGFNHQTIEFFMK
VPAEIEQIMDSDTFEK
DIYSAIIK
VYVVEGSK
MGMWASVDAMWDFPAEKR
IQAIKNAK
NEEVIAVIGHEIGHWK
IYQIDK
IKQEIEVMAK
FTPIPEGK
TTTRVPAEIEQIMDSDTFEK
QGCKNEEVIAVIGHEIGHWK
RFEFQADAFAK
AKDIYSAIIK
sp|Q8CIB5|FERM2_MOUSE Fermitin family homolog 2 OS=Mus musculus GN=Fermt2 PE=1 SV=1
SIMEQDVK
TNQGWIDSSR
IQFTPQHK
ENEAIIIR
GCEVTPDVNISGQK
AKDQNESIDEEMFYK
INQIYEQAK
DQNESIDEEMFYK
YDAIRINQIYEQAK
IQIPNMK
VNFSDR
EEIIGIAYNR
IIEAHQNVAQMSIIEAK
SIMEQDVKENEAIIIR
MQHINPDPQIIPDQITTDVNPECIVSPR
KIDDQSEDEAIEIEGPIIMPGSGSIYSSPGIYSK
MDASTGDAIK
DTSISCYK
HPEEISIIK
ISIMTSENHINNSDKEVDEVDAAISDIEITIEGGK
KKIDDQSEDEAIEIEGPIIMPGSGSIYSSPGIYSK
VTGEVHIGGVMIK
MFKPQAIIDK
YYSFFDINPK
TSTIIGDITSIPEIADYIK
AVSDICK
EEIIGIAYNRIIRMDASTGDAIK
IIIPVAEGMNEIWIR
RTWIIK
EESSGTPAHQINIR
FKYYSFFDINPK
sp|Q921F4|HNRLL_MOUSE Heterogeneous nuclear ribonucleoprotein L-like OS=Mus musculus GN=Hnrnpll PE=1 SV=3
IKTEEGEIVYSAEESENR
MNCSRVFNIFCIYGNIEK
TIPGTAIVEMGDEYAVER
DFAMSK
TIPGTAIVEMGDEYAVERAVTHINNVK
QAIVEFENIDSAK
VSVSPVVHVR
QRQAIIGDHPSSFRHDGYGSHGPIIPIPSR
AVTHINNVK
sp|Q04736|YES_MOUSE Tyrosine-protein kinase Yes OS=Mus musculus GN=Yes1 PE=1 SV=3
DAWEIPRESIR
SGYIPSNYVVPADSIQAEEWYFGKMGRK
IGQGCFGEVWMGTWNGTTK
AQFDTIQK
ESIRIEVK
GSIIDFIK
ENKSPAIK
EVIEQVER
EGDGKYIK
IIEDNEYTAR
SKENKSPAIK
GIFIVR
sp|P13597|ICAM1_MOUSE Intercellular adhesion molecule 1 OS=Mus musculus GN=Icam1 PE=1 SV=1
GQAPPP
IDTPDIIEVGTQQK
ADGAIIPIGVVK
QPVGGHPKDPK
EDISIGIETQWIKDEIESGPNWK
TFDIPATIPK
GEEIISRQPVGGHPK
AQEEAIK
sp|O08665|SEM3A_MOUSE Semaphorin-3A OS=Mus musculus GN=Sema3a PE=1 SV=2
NNVPRIK
VVSVPK
SRIYVGAK
EEIRMGDHIIRTEQGIIIR
ANYANGK
EMSSSMTPSQK
MGWFTGIACIFWGVIITARANYANGK
SQRAIVYWQFQRR
sp|O88508|DNM3A_MOUSE DNA (cytosine-5)-methyltransferase 3A OS=Mus musculus GN=Dnmt3a PE=1 SV=2
QMIEWAIGGFQPSGPK
AAEGTRWVMWFGDGK
DEWIAR
VYPPVPAEKRKPIR
QRPMPRITFQAGDPYYISK
GFSWWPGR
AVEVQNK
AAEGTR
VGRPGR
IIHDARPK
GIEPPEEEKNPYK
EGRGASAGEGKEQK
QMIEWAIGGFQPSGPKGIEPPEEEK
sp|Q9ESE1|LRBA_MOUSE Lipopolysaccharide-responsive and beige-like anchor protein OS=Mus musculus GN=Lrba PE=1 SV=1
VAVMFNFPDPATVK
TAVEHAADEDIIAK
EIISIR
DTSDIK
STMFRIPEFK
IFNNSR
NMSSGGIIR
IIASKSEGIRVQAIK
RAAFFAERFESWEDDQVPK
TPAAHMSITERIEHAIEK
KGDEETGPCSSSIVPEGTGATRGVDVSVGSQHEDR
AIGYFIK
NIQVCTEVGIVEK
FKAESDIFIAEHHK
DSRSTMFR
SIVNMPADGVTVDPAIIPPACIGAIGDISVDPPMQFR
VTPSVPVSK
AIGYFIKHIAPK
SQETRIDGGNEIDR
QIFAYPGCDAGIR
HAEFESICAQYSADK
DIEDSK
QICDHIIINPAVWIHTPAK
QIFAYPGCDAGIRAMAISFDQR
TIIGSHGQEIIIEGTSIVCMK
CDVTCQAEVWSMFTAIIK
GIDGPRPNQK
IDVSSVASDTERFEIK
IIIYDGK
QCIRIVCAVAVR
YGPDAFFNFPGK
IFFSKIQGDK
sp|Q9JME5|AP3B2_MOUSE AP-3 complex subunit beta-2 OS=Mus musculus GN=Ap3b2 PE=1 SV=2
YAEEQQDIAIISISTFQR
QFYVSIQPPVGEIMAPVFMSENEFK
EMIDTNKDSIK
ICNIIIDVEEWGQVVIISMITR
DQIIEVIEK
RRGMFEPYIK
AAGAAQITVNSEK
SAPVAK
IDIIHK
TAAHAIPK
IAPDVIR
ITIPDTCRSDHMVVQKVTATANIGR
IITQYVISIAK
SHSEVQYVVIQNVATMSIKRR
sp|O08648|M3K4_MOUSE Mitogen-activated protein kinase kinase kinase 4 OS=Mus musculus GN=Map3k4 PE=1 SV=2
GGIIMKQYYQFMIQEVIGGIEK
GVETVEEYSYKQEKK
ETADEIK
IMEIIEYMEAIYPSIQAIQKDYERYAAK
GIQQIK
EIIDAIK
QAIPDIINEIITFKVNYGSIAFSSNGAGFNGPIVEGQCR
GEGHGR
IEQRPAGEPSIISIK
QYYQFMIQEVIGGIEK
HPNIVRYFGVEIHR
AFISHCIESDPK
YFGVEIHR
IIIQIINAATGK
AIGFAK
IMGTVIGIK
GEGHGRAADIWSIGCVVIEMVTGK
IFCDIAGMIIK
MNTPSQSPHKDIGK
VPRCHSDPPNPHIIIPTPEGFSTR
NAQCSFMIDSVAGSIPK
DIKGANIFITSSGIIK
NIIEEEWNFTKEITHYIRGGEAQAGK
IPVSMPMPIAR
AKQYVK
IFEGIK
GGEAQAGK
IGIQEHVIR
sp|E9Q6P5|TTC7B_MOUSE Tetratricopeptide repeat protein 7B OS=Mus musculus GN=Ttc7b PE=1 SV=1
QGASPR
SMQRIAIVIHQIGRYSIAEK
TTQNIRMTIARQIAEIIIR
[truncated: 1,050 more rows]
