# Supplementary material for: Aortic disease in Marfan syndrome is caused by overactivation of sGC-PRKG signaling by NO
Source: Nat Commun. 2021 May 11;12:2628. doi: 10.1038/s41467-021-22933-3 (PMC8113458; doi:10.1038/s41467-021-22933-3)
Supplement: Supplementary file 10 — Source Data [file 41467_2021_22933_MOESM10_ESM.xlsx]

## Sheet: Figure 1c_WT
Figure 1c_WT
WT	WT+L-NAME	WT+ODQ	WT+KT5823
112.55	17.1789	17.5998	32.9206
124.934	0.302186	2.146	0.291219
87.9065	38.3868	41.5095	69.3015
69.2716	22.5098	32.1166	52.0775
105.338	3.48116	5.37001	10.806
Table Analyzed	Figue 1c_Wt
Data sets analyzed	A-D
ANOVA summary
F	16.93
P value	<0,0001
P value summary	****
Significant diff. among means (P < 0.05)?	Yes
R squared	0.7605
Brown-Forsythe test
F (DFn, DFd)	0,8029 (3, 16)
P value	0.5103
P value summary	ns
Are SDs significantly different (P < 0.05)?	No
Bartlett's test
Bartlett's statistic (corrected)	1.704
P value	0.636
P value summary	ns
Are SDs significantly different (P < 0.05)?	No
ANOVA table	SS	DF	MS	F (DFn, DFd)	P value
Treatment (between columns)	22976	3	7659	F (3, 16) = 16,93	P<0,0001
Residual (within columns)	7237	16	452.3
Total	30213	19
Data summary
Number of treatments (columns)	4
Number of values (total)	20
Number of families	1
Number of comparisons per family	3
Alpha	0.05
Dunnett's multiple comparisons test	Mean Diff,	95,00% CI of diff,	Significant?	Summary	Adjusted P Value	A-?
WT vs. WT+L-NAME	83.63	48,75 to 118,5	Yes	****	<0,0001	B	WT+L-NAME
WT vs. WT+ODQ	80.25	45,38 to 115,1	Yes	****	<0,0001	C	WT+ODQ
WT vs. WT+KT5823	66.92	32,05 to 101,8	Yes	***	0.0004	D	WT+KT5823
Test details	Mean 1	Mean 2	Mean Diff,	SE of diff,	n1	n2	q	DF
WT vs. WT+L-NAME	100	16.37	83.63	13.45	5	5	6.217	16
WT vs. WT+ODQ	100	19.75	80.25	13.45	5	5	5.966	16
WT vs. WT+KT5823	100	33.08	66.92	13.45	5	5	4.975	16

## Sheet: Figure 1c_WT+8-Br-cGMP
Figure 1c_WT+ 8-Br-cGMP
WT	8-Br-cGMP	8-Br-cGMP+L-NAME	8-Br-cGMP+ODQ	8-Br-cGMP+KT5823
112.55	302.201	336.199	350.172	62.3197
124.934	448.255	353.921	304.704	82.4993
87.9065	397.478	411.599	362.981	44.169
69.2716	449.676	415.717	418.051	129.533
105.338	444.164	461.003	376.682	157.475
Table Analyzed	Figure 1c_8-Br-cGMP
Data sets analyzed	A-E
ANOVA summary
F	58.81
P value	<0,0001
P value summary	****
Significant diff. among means (P < 0.05)?	Yes
R squared	0.9216
Brown-Forsythe test
F (DFn, DFd)	0,3602 (4, 20)
P value	0.8339
P value summary	ns
Are SDs significantly different (P < 0.05)?	No
Bartlett's test
Bartlett's statistic (corrected)	3.677
P value	0.4515
P value summary	ns
Are SDs significantly different (P < 0.05)?	No
ANOVA table	SS	DF	MS	F (DFn, DFd)	P value
Treatment (between columns)	514634	4	128659	F (4, 20) = 58,81	P<0,0001
Residual (within columns)	43754	20	2188
Total	558388	24
Data summary
Number of treatments (columns)	5
Number of values (total)	25
Number of families	1
Number of comparisons per family	4
Alpha	0.05
Dunnett's multiple comparisons test	Mean Diff,	95,00% CI of diff,	Significant?	Summary	Adjusted P Value	B-?
8-Br-cGMP vs. WT	308.4	229,9 to 386,8	Yes	****	<0,0001	A	WT
8-Br-cGMP vs. 8-Br-cGMP+L-NAME	12.67	-65,76 to 91,10	No	ns	0.9786	C	8-Br-cGMP+L-NAME
8-Br-cGMP vs. 8-Br-cGMP+ODQ	45.84	-32,59 to 124,3	No	ns	0.3655	D	8-Br-cGMP+ODQ
8-Br-cGMP vs. 8-Br-cGMP+KT5823	313.2	234,7 to 391,6	Yes	****	<0,0001	E	8-Br-cGMP+KT5823
Test details	Mean 1	Mean 2	Mean Diff,	SE of diff,	n1	n2	q	DF
8-Br-cGMP vs. WT	408.4	100	308.4	29.58	5	5	10.42	20
8-Br-cGMP vs. 8-Br-cGMP+L-NAME	408.4	395.7	12.67	29.58	5	5	0.4282	20
8-Br-cGMP vs. 8-Br-cGMP+ODQ	408.4	362.5	45.84	29.58	5	5	1.549	20
8-Br-cGMP vs. 8-Br-cGMP+KT5823	408.4	95.2	313.2	29.58	5	5	10.59	20

## Sheet: Figure 1c_WT+DetaNO
Figure 1c_WT+ DetaNO
WT	DetaNO	DetaNO+L-NAME	DetaNO+ODQ	DetaNO+KT5823
112.55	284.993	274.377	108.164	79.9142
124.934	305.432	352.08	41.8881	97.0495
87.9065	220.225	199.684	66.0497	80.9523
69.2716	303.09	282.162	59.1148	66.1997
105.338	263.956	189.895	32.0957	85.0824
Table Analyzed	Figure 1c_DetaNO
Data sets analyzed	A-E
ANOVA summary
F	37.36
P value	<0,0001
P value summary	****
Significant diff. among means (P < 0.05)?	Yes
R squared	0.882
Brown-Forsythe test
F (DFn, DFd)	2,117 (4, 20)
P value	0.1164
P value summary	ns
Are SDs significantly different (P < 0.05)?	No
Bartlett's test
Bartlett's statistic (corrected)	11.14
P value	0.0251
P value summary	*
Are SDs significantly different (P < 0.05)?	Yes
ANOVA table	SS	DF	MS	F (DFn, DFd)	P value
Treatment (between columns)	213017	4	53254	F (4, 20) = 37,36	P<0,0001
Residual (within columns)	28507	20	1425
Total	241524	24
Data summary
Number of treatments (columns)	5
Number of values (total)	25

## Sheet: Figure 1c_MFS
Figure 1c_MFS
WT	MFS	MFS+L-NAME	MFS+ODQ	MFS+KT5823
112.55	277.78	81.6505	102.389	104.874
124.934	309.517	45.7995	56.3821	47.1414
87.9065	234.347	62.3997	27.9441	69.4464
69.2716	213.294	92.3126	57.777	73.5732
105.338
Table Analyzed	Figura 1c_ MFS
Data sets analyzed	A-E
ANOVA summary
F	33.04
P value	<0,0001
P value summary	****
Significant diff. among means (P < 0.05)?	Yes
R squared	0.892
Brown-Forsythe test
F (DFn, DFd)	1,123 (4, 16)
P value	0.3803
P value summary	ns
Are SDs significantly different (P < 0.05)?	No
Bartlett's test
Bartlett's statistic (corrected)	2.312
P value	0.6785
P value summary	ns
Are SDs significantly different (P < 0.05)?	No
ANOVA table	SS	DF	MS	F (DFn, DFd)	P value
Treatment (between columns)	109922	4	27480	F (4, 16) = 33,04	P<0,0001
Residual (within columns)	13308	16	831.7
Total	123230	20
Data summary
Number of treatments (columns)	5
Number of values (total)	21
Number of families	1
Number of comparisons per family	4
Alpha	0.05
Dunnett's multiple comparisons test	Mean Diff,	95,00% CI of diff,	Significant?	Summary	Adjusted P Value	B-?
MFS vs. WT	158.7	106,4 to 211,0	Yes	****	<0,0001	A	WT
MFS vs. MFS+L-NAME	188.2	133,1 to 243,3	Yes	****	<0,0001	C	MFS+L-NAME
MFS vs. MFS+ODQ	197.6	142,5 to 252,7	Yes	****	<0,0001	D	MFS+ODQ
MFS vs. MFS+KT5823	185	129,8 to 240,1	Yes	****	<0,0001	E	MFS+KT5823
Test details	Mean 1	Mean 2	Mean Diff,	SE of diff,	n1	n2	q	DF
MFS vs. WT	258.7	100	158.7	19.35	4	5	8.205	16
MFS vs. MFS+L-NAME	258.7	70.54	188.2	20.39	4	4	9.228	16
MFS vs. MFS+ODQ	258.7	61.12	197.6	20.39	4	4	9.69	16
MFS vs. MFS+KT5823	258.7	73.76	185	20.39	4	4	9.071	16

## Sheet: Figure 2a
Figure 2a
WT	DetaNO	8-Br-cGMP
147.05	23.1	41.59
84.49	25.38	8.83
77.94	12.11	6.59
90.53	19.57	44.98
Table Analyzed	Ext Data Figure 1a
Data sets analyzed	A-C
ANOVA summary
F	16.31
P value	0.001
P value summary	**
Significant diff. among means (P < 0.05)?	Yes
R squared	0.7837
Brown-Forsythe test
F (DFn, DFd)	1,044 (2, 9)
P value	0.3909
P value summary	ns
Are SDs significantly different (P < 0.05)?	No
Bartlett's test
Bartlett's statistic (corrected)	5.473
P value	0.0648
P value summary	ns
Are SDs significantly different (P < 0.05)?	No
ANOVA table	SS	DF	MS	F (DFn, DFd)	P value
Treatment (between columns)	15966	2	7983	F (2, 9) = 16,31	P=0,0010
Residual (within columns)	4405	9	489.5
Total	20372	11
Data summary
Number of treatments (columns)	3
Number of values (total)	12
Number of families	1
Number of comparisons per family	3
Alpha	0.05
Tukey's multiple comparisons test	Mean Diff,	95,00% CI of diff,	Significant?	Summary	Adjusted P Value
WT vs. DetaNO	79.96	36,28 to 123,6	Yes	**	0.0016	A-B
WT vs. 8-Br-cGMP	74.51	30,83 to 118,2	Yes	**	0.0026	A-C
DetaNO vs. 8-Br-cGMP	-5.458	-49,14 to 38,22	No	ns	0.9356	B-C
Test details	Mean 1	Mean 2	Mean Diff,	SE of diff,	n1	n2	q	DF
WT vs. DetaNO	100	20.04	79.96	15.64	4	4	7.228	9
WT vs. 8-Br-cGMP	100	25.5	74.51	15.64	4	4	6.735	9
DetaNO vs. 8-Br-cGMP	20.04	25.5	-5.458	15.64	4	4	0.4933	9

## Sheet: Figure 2b
Figure 2b
WT	MFS	KT5823
51.62	8.55	214.37
76.23	20.22	69.78
174.36	21.61	151.12
90.44	14.77	45.5
107.34	25.58	157.16
Table Analyzed	Ext Data Figure 1b
Data sets analyzed	A-C
ANOVA summary
F	6.993
P value	0.0097
P value summary	**
Significant diff. among means (P < 0.05)?	Yes
R squared	0.5382
Brown-Forsythe test
F (DFn, DFd)	2,492 (2, 12)
P value	0.1244
P value summary	ns
Are SDs significantly different (P < 0.05)?	No
Bartlett's test
Bartlett's statistic (corrected)	11.97
P value	0.0025
P value summary	**
Are SDs significantly different (P < 0.05)?	Yes
ANOVA table	SS	DF	MS	F (DFn, DFd)	P value
Treatment (between columns)	32397	2	16198	F (2, 12) = 6,993	P=0,0097
Residual (within columns)	27795	12	2316
Total	60192	14
Data summary
Number of treatments (columns)	3
Number of values (total)	15
Number of families	1
Number of comparisons per family	3
Alpha	0.05
Tukey's multiple comparisons test	Mean Diff,	95,00% CI of diff,	Significant?	Summary	Adjusted P Value
WT vs. MFS	81.85	0,6464 to 163,1	Yes	*	0.0482	A-B
WT vs. KT5823	-27.59	-108,8 to 53,62	No	ns	0.6467	A-C
MFS vs. KT5823	-109.4	-190,6 to -28,23	Yes	**	0.0095	B-C
Test details	Mean 1	Mean 2	Mean Diff,	SE of diff,	n1	n2	q	DF
WT vs. MFS	100	18.15	81.85	30.44	5	5	3.803	12
WT vs. KT5823	100	127.6	-27.59	30.44	5	5	1.282	12
MFS vs. KT5823	18.15	127.6	-109.4	30.44	5	5	5.085	12

## Sheet: Figure 2c_Acta2
Figure 2c_Acta2
WT	DetaNO	8-Br-cGMP
0.345868	4.83452	4.56681
1.73738	2.2386	3.69745
0.773197	2.67368	2.49992
1.14355	3.01291	2.83614
Table Analyzed	Ext Data Figure 1c_Acta2
Data sets analyzed	A-C
ANOVA summary
F	8.447
P value	0.0086
P value summary	**
Significant diff. among means (P < 0.05)?	Yes
R squared	0.6524
Brown-Forsythe test
F (DFn, DFd)	0,3405 (2, 9)
P value	0.7202
P value summary	ns
Are SDs significantly different (P < 0.05)?	No
Bartlett's test
Bartlett's statistic (corrected)	1.066
P value	0.5869
P value summary	ns
Are SDs significantly different (P < 0.05)?	No
ANOVA table	SS	DF	MS	F (DFn, DFd)	P value
Treatment (between columns)	14.13	2	7.067	F (2, 9) = 8,447	P=0,0086
Residual (within columns)	7.529	9	0.8366
Total	21.66	11
Data summary
Number of treatments (columns)	3
Number of values (total)	12
Number of families	1
Number of comparisons per family	2
Alpha	0.05
Dunnett's multiple comparisons test	Mean Diff,	95,00% CI of diff,	Significant?	Summary	Adjusted P Value	A-?
WT vs. DetaNO	-2.19	-3,881 to -0,4992	Yes	*	0.0147	B	DetaNO
WT vs. 8-Br-cGMP	-2.4	-4,091 to -0,7094	Yes	**	0.0089	C	8-Br-cGMP
Test details	Mean 1	Mean 2	Mean Diff,	SE of diff,	n1	n2	q	DF
WT vs. DetaNO	1	3.19	-2.19	0.6468	4	4	3.386	9
WT vs. 8-Br-cGMP	1	3.4	-2.4	0.6468	4	4	3.711	9

## Sheet: Figure 2c_Tagln2
Figure 2c_Tagln2
WT	DetaNO	8-Br-cGMP
0.770946	1.90245	3.3682
0.836659	3.6254	1.16965
1.30455	2.32704	1.94569
1.08785	2.43527	3.03622
Table Analyzed	Ext Data Figure 1c_Tagln2
Data sets analyzed	A-C
ANOVA summary
F	5.431
P value	0.0284
P value summary	*
Significant diff. among means (P < 0.05)?	Yes
R squared	0.5469
Brown-Forsythe test
F (DFn, DFd)	2,576 (2, 9)
P value	0.1304
P value summary	ns
Are SDs significantly different (P < 0.05)?	No
Bartlett's test
Bartlett's statistic (corrected)	4.085
P value	0.1297
P value summary	ns
Are SDs significantly different (P < 0.05)?	No
ANOVA table	SS	DF	MS	F (DFn, DFd)	P value
Treatment (between columns)	5.886	2	2.943	F (2, 9) = 5,431	P=0,0284
Residual (within columns)	4.877	9	0.5419
Total	10.76	11
Data summary
Number of treatments (columns)	3
Number of values (total)	12
Number of families	1
Number of comparisons per family	2
Alpha	0.05
Dunnett's multiple comparisons test	Mean Diff,	95,00% CI of diff,	Significant?	Summary	Adjusted P Value	A-?
WT vs. DetaNO	-1.573	-2,933 to -0,2118	Yes	*	0.0261	B	DetaNO
WT vs. 8-Br-cGMP	-1.38	-2,741 to -0,01923	Yes	*	0.0471	C	8-Br-cGMP
Test details	Mean 1	Mean 2	Mean Diff,	SE of diff,	n1	n2	q	DF
WT vs. DetaNO	1	2.573	-1.573	0.5205	4	4	3.021	9
WT vs. 8-Br-cGMP	1	2.38	-1.38	0.5205	4	4	2.651	9

## Sheet: Figure 2c_Cnn1
Figure 2c_Cnn1
WT	DetaNO	8-Br-cGMP
0.72666	2.45818	1.73979
1.33738	1.35202	3.60458
0.938255	1.47446	1.35335
0.997704	2.33382	2.00487
Table Analyzed	Ext Data Figure 1c_Cnn1										Table Analyzed	Ext Data Figure 1c_Cnn1
Data sets analyzed	A-C
											Column B	DetaNO
ANOVA summary											vs.	vs,
F	3.319										Column A	WT
P value	0.0832
P value summary	ns										Unpaired t test
Significant diff. among means (P < 0.05)?	No										P value	0.0276
R squared	0.4245										P value summary	*
											Significantly different (P < 0.05)?	Yes
Brown-Forsythe test											One- or two-tailed P value?	Two-tailed
F (DFn, DFd)	1,109 (2, 9)										t, df	t=2,893, df=6
P value	0.3709
P value summary	ns										How big is the difference?
Are SDs significantly different (P < 0.05)?	No										Mean of column A	1
											Mean of column B	1.905
Bartlett's test											Difference between means (B - A) ± SEM	0,9046 ± 0,3127
Bartlett's statistic (corrected)	4.011										95% confidence interval	0,1395 to 1,670
P value	0.1346										R squared (eta squared)	0.5824
P value summary	ns
Are SDs significantly different (P < 0.05)?	No										F test to compare variances
											F, DFn, Dfd	5,100, 3, 3
ANOVA table	SS	DF	MS	F (DFn, DFd)	P value						P value	0.2139
Treatment (between columns)	3.032	2	1.516	F (2, 9) = 3,319	P=0,0832						P value summary	ns
Residual (within columns)	4.111	9	0.4567								Significantly different (P < 0.05)?	No
Total	7.142	11
											Data analyzed
Data summary											Sample size, column A	4
Number of treatments (columns)	3										Sample size, column B	4
Number of values (total)	12
Number of families	1										Table Analyzed	Ext Data Figure 1c_Cnn1
Number of comparisons per family	2
Alpha	0.05										Column C	8-Br-cGMP
											vs.	vs,
Dunnett's multiple comparisons test	Mean Diff,	95,00% CI of diff,	Significant?	Summary	Adjusted P Value	A-?					Column A	WT
WT vs. DetaNO	-0.9046	-2,154 to 0,3446	No	ns	0.1556	B	DetaNO
WT vs. 8-Br-cGMP	-1.176	-2,425 to 0,07358	No	ns	0.0639	C	8-Br-cGMP				Unpaired t test
											P value	0.0609
Test details	Mean 1	Mean 2	Mean Diff,	SE of diff,	n1	n2	q	DF			P value summary	ns
WT vs. DetaNO	1	1.905	-0.9046	0.4779	4	4	1.893	9			Significantly different (P < 0.05)?	No
WT vs. 8-Br-cGMP	1	2.176	-1.176	0.4779	4	4	2.46	9			One- or two-tailed P value?	Two-tailed
											t, df	t=2,302, df=6
											How big is the difference?
											Mean of column A	1
											Mean of column C	2.176
											Difference between means (C - A) ± SEM	1,176 ± 0,5107
											95% confidence interval	-0,07394 to 2,425
											R squared (eta squared)	0.469
											F test to compare variances
											F, DFn, Dfd	15,27, 3, 3
											P value	0.0508
											P value summary	ns
											Significantly different (P < 0.05)?	No
											Data analyzed
											Sample size, column A	4
											Sample size, column C	4

## Sheet: Figure 2d_Acta2
Figure 2d_Acta2
WT	MFS	KT5823
1.11505	4.36144	0.802855
0.33592	1.00748	0.278905
1.68741	2.60305	1.0073
0.750958	3.95868	1.0188
1.11066	3.32604	0.63571
Table Analyzed	Ext Data Figure 1d_Acta2
Data sets analyzed	A-C
ANOVA summary
F	11.44
P value	0.0017
P value summary	**
Significant diff. among means (P < 0.05)?	Yes
R squared	0.6559
Brown-Forsythe test
F (DFn, DFd)	2,508 (2, 12)
P value	0.123
P value summary	ns
Are SDs significantly different (P < 0.05)?	No
Bartlett's test
Bartlett's statistic (corrected)	7.596
P value	0.0224
P value summary	*
Are SDs significantly different (P < 0.05)?	Yes
ANOVA table	SS	DF	MS	F (DFn, DFd)	P value
Treatment (between columns)	15.96	2	7.978	F (2, 12) = 11,44	P=0,0017
Residual (within columns)	8.371	12	0.6976
Total	24.33	14
Data summary
Number of treatments (columns)	3
Number of values (total)	15
Number of families	1
Number of comparisons per family	2
Alpha	0.05
Dunnett's multiple comparisons test	Mean Diff,	95,00% CI of diff,	Significant?	Summary	Adjusted P Value	B-?
MFS vs. WT	2.051	0,7294 to 3,373	Yes	**	0.0041	A	WT
MFS vs. KT5823	2.303	0,9807 to 3,625	Yes	**	0.0018	C	KT5823
Test details	Mean 1	Mean 2	Mean Diff,	SE of diff,	n1	n2	q	DF
MFS vs. WT	3.051	1	2.051	0.5282	5	5	3.883	12
MFS vs. KT5823	3.051	0.7487	2.303	0.5282	5	5	4.359	12

[truncated: 65 more sheets: Figure 2d_Tagln2, Figure 2d_Cnn1, Figure 3b, Figure 3c_AsAo, Figure 3c_AbAo, Figure 3e_AsAo, Figure 3e_AbAo, Figure 3g, Figure 4a, Figure 4b, Figure 4d, Figure 5a_Cohort 1, Figure 5a_Cohort 2, Figure 5a_Cohort 3, Figure 5b, Figure 5c, Figure 6a, Figure 6b, Figure 6c, Figure 6d …]
